# Supplementary material for: Identification and characterization of novel amphioxus microRNAs by Solexa sequencing
Source: Genome Biol. 2009 Jul 17;10(7):R78. doi: 10.1186/gb-2009-10-7-r78 (PMC2728532; doi:10.1186/gb-2009-10-7-r78)
Supplement: Additional data file 1 — Table S1: categories of amphioxus small RNAs. Table S2: MIREAP output. Table S3: MIREAP summary, miRAlign output and MiPred output. Table S4: mature sequences of amphioxus miRNAs and their cloning frequencies. Table S5: detailed precursor sequences and exact genome locations of all amphioxus miRNAs. Table S6: plausible amphioxus miRNAs. Table S7: comparison of miRNA expression levels in amphioxus determined by Solexa sequencing and microarray analysis. Table S8: raw data of miRNA microarray. Table S9: evolution history of amphioxus miRNAs. Table S10: comparison of miRNA identified from B. belcheri (Gray), B. floridae, and B. japonicum. [file gb-2009-10-7-r78-S1.xls]

## Sheet: content
		Identification and Characterization of Novel Amphioxus microRNAs by Solexa Sequencing
						Additional data file 1
		Table S1. The categories of amphioxus small RNAs.
		Table S2. MIREAP output.
		Table S3. MIREAP summary, miRAlign output and MiPred output.
		Table S4. The mature sequences of amphioxus miRNAs and their cloning frequencies.
		Table S5. The detailed precursor sequences and exact genome locations of all amphioxus miRNAs.
		Table S6. These plausible amphioxus miRNAs.
		Table S7. Comparison of miRNA expression levels in amphioxus determined by Solexa sequencing and microarray analysis.
		Table S8. Raw data of miRNA microarray.
		Table S9. The evolution history of amphioxus miRNAs.
		Table S10. Comparison of miRNA identified from Branchiostoma belcher (Gray), Branchiostoma floridae, and Branchiostoma japonicum.

## Sheet: Table S1
Table S1. The categories of amphioxus small RNAs
Yield
	unqiue sequence number (18-30 nt)	total reads number
total	124182	469044
Mapping summary
perfect match	10947	257746
one mismatch	12452	65647
total	23399	323393
rRNA, tRNA , snRNA and snoRNA
	unqiue sequence number	total reads number
rRNA	1062	3420
snRNA	95	210
snoRNA	5	12
tRNA	859	6438
total	2021	10080

## Sheet: Table S2
	Table S2. MIREAP output
	MIREAP is a computational tool specially designed to identify real miRNAs from deeply sequenced small RNA libraries, which fully considered miRNA biogenesis, sequencing depth and structural features to improve the sensitivity and specificity of miRNA identification. In the present study, Solexa reads matched with amphioxus genome (Branchiostoma floridae v2.0) were analyzed by MIREAP under default…
	mireap
	bbe-m0001 Bf_V2_101:1038244:1038331:+ 88(nt) -39.00(kcal/mol)
	ACTGTCTCTGTGCTAAGTAGTACTGCCGCAGGGAGTGCTGTGGACTGATTCTATCCCCTGCGCAGTCCTACTTACAACAGGGAACATT bbe-m0001 135
	..(((((((((..(((((((.(((((.((((((.(....(((((.....))))))))))))))))).)))))))..)))))).)))..
	**********TGCTAAGTAGTACTGCCGCAGGGA****************************************************** bbe-m0001-5p 135
	----------TGCTAAGTAGTACTGCCGC----------------------------------------------------------- t0030115 1
	----------TGCTAAGTAGTACTGCCGCA---------------------------------------------------------- t0005455 3
	----------TGCTAAGTAGTACTGCCGCAA--------------------------------------------------------- t0009910 2
	----------TGCTAAGTAGTACTGCCGCAGG-------------------------------------------------------- t0060141 1
	----------TGCTAAGTAGTACTGCCGCAGGG------------------------------------------------------- t0000944 19
	----------TGCTAAGTAGTACTGCCGCAGGGA------------------------------------------------------ t0000345 59
	----------TGCTAAGTAGTACTGCCGCAGGGT------------------------------------------------------ t0002456 7
	----------TGTTAAGTAGTACTGCCGCAGGGA------------------------------------------------------ t0006386 3
	----------TGCTAAGTAGTACTGCCGCAGGAA------------------------------------------------------ t0012028 2
	----------TGCTAAGTAGTACTGCCGCAGGGC------------------------------------------------------ t0012029 2
	----------TGCTAAGTAGTACTGCCGCCGGGA------------------------------------------------------ t0012030 2
	----------TGCTAAGTAGTACTGCCGCAGGGAA----------------------------------------------------- t0001336 13
	------------CTAAGTAGTACTGCCGCAGGGA------------------------------------------------------ t0055451 1
	------------CTAAGTAGTACTGCCGCAGGGAG----------------------------------------------------- t0001316 13
	------------CTAAGTAGTACTGCCGCAGGGAA----------------------------------------------------- t0002397 7
	//
	mireap
	bbe-m0002 Bf_V2_101:1038964:1039042:+ 79(nt) -34.90(kcal/mol)
	CTGCCCCATGCTAAGTACTAGTGCCGCAGGTGTCTGTTTATTGTACCCCTGCAGACTGGTGCTTAACGTGGAACAGGTA bbe-m0002 14
	(((..(((((.(((((((((((.(.(((((.(((........).)).))))).)))))))))))).)))))..)))...
	**********CTAAGTACTAGTGCCGCAGGTGT********************************************** bbe-m0002-5p 13
	**************************************************GCAGACTGGTGCTTAACGT********** bbe-m0002-3p 1
	----------CTAAGTACTAGTGCCGCAGGT------------------------------------------------ t0045203 1
	----------CTAAGTACTAGTGCCGCAGGTG----------------------------------------------- t0055450 1
	----------CTAAGTACTAGTGCCGCAGGTGT---------------------------------------------- t0001534 11
	--------------------------------------------------GCAGACTGGTGCTTAACAT---------- t0027344 1
	//
	mireap
	bbe-m0003 Bf_V2_103:219332:219425:+ 94(nt) -36.10(kcal/mol)
	GTTAACCCGTGTGTGGATGGTGTTCAGCACCAGGGACAGGTGTGTTAACCTGTGTGTGGATGGTGTTTAGCACCAAGGACAGGCATGTTTGCGT bbe-m0003 3
	.......(((((.((..(((((((.(((((((.(.((((((......)))))).).....))))))).)))))))....)).))))).......
	****************************************************************GTTTAGCACCAAGGACAGGC********** bbe-m0003-3p 3
	----------------------------------------------------------------GTTTAGCACCAAGGACAGGC---------- t0005404 3
	//
	mireap
	bbe-m0004 Bf_V2_103:219459:219552:+ 94(nt) -36.10(kcal/mol)
	GTTAACCCGTGTGTGGATGGTGTTCAGCACCAGGGACAGGTGTGTTAACCTGTGTGTGGATGGTGTTTAGCACCAAGGACAGGCATGTTTGCGT bbe-m0004 3
	.......(((((.((..(((((((.(((((((.(.((((((......)))))).).....))))))).)))))))....)).))))).......
	****************************************************************GTTTAGCACCAAGGACAGGC********** bbe-m0004-3p 3
	----------------------------------------------------------------GTTTAGCACCAAGGACAGGC---------- t0005404 3
	//
	mireap
	bbe-m0005 Bf_V2_106:372289:372372:+ 84(nt) -35.00(kcal/mol)
	GCGGTTTTGTTTTTGGCGGGAAGGTCGGGAGAAGAAACAATGTTTCCAACCGATATTGCACTTGTCCCGGCTTGCCTGCTGCCG bbe-m0005 73
	.((((.........((((((.(((((((((.(((...(((((((.......)))))))..))).))))))))).))))))))))
	*****************************************************TATTGCACTTGTCCCGGCTTG********** bbe-m0005-3p 73
	-----------------------------------------------------TATTGCACTTGTCCCGGC------------- t0001975 8
	-----------------------------------------------------TATTGCACTTGTCCCGGCTC----------- t0009013 2
	-----------------------------------------------------TATTGCACTTGTCCCGGCTT----------- t0009014 2
	-----------------------------------------------------TATTGCACTTGTCCCGGCTCG---------- t0000395 51
	-----------------------------------------------------TATTGCACTTGTCCCGGCTTT---------- t0001653 10
	//
	mireap
	bbe-m0006 Bf_V2_106:372720:372801:+ 82(nt) -35.10(kcal/mol)
	GTTGTTGCTTAGGTCTGGACAGTTGCAATCTTCGTTCTGTTTCAGCCGAACATTGCACTCGTCCCGGCCTGAGAAACCGCGC bbe-m0006 25391
	((.(((.((((((((.(((((((.(((((.((((..(((...))).)))).)))))))).)))).)))))))).))).))..
	**********AGGTCTGGACAGTTGCAATCTT************************************************** bbe-m0006-5p 16
	**************************************************CATTGCACTCGTCCCGGCCTGA********** bbe-m0006-3p 25374
	----------AGGTCTGGATAGTTGCAATCT--------------------------------------------------- t0009358 2
	----------AGGTCTGGATAGTTGCAATCTT-------------------------------------------------- t0001410 12
	----------AGGTCTGGACAGTTGCAATCTT-------------------------------------------------- t0010140 2
	------------------------------------------------ATCATTGCACTCGTCCCGGCCTGA---------- t0074265 1
	-------------------------------------------------ACATTGCACTCGTCCCGGCCTGA---------- t0004317 4
	-------------------------------------------------ACATTGCACTCGTCCCGGCCTGT---------- t0010844 2
	--------------------------------------------------CATTGCACTCGTCCCGGC-------------- t0000695 26
	--------------------------------------------------CATTGCACTCGTCCCGGA-------------- t0004871 3
	--------------------------------------------------CATTGCACTCGTCCCGGCC------------- t0000124 205
	--------------------------------------------------CATTGCATTCGTCCCGGCC------------- t0002237 7
	--------------------------------------------------CATTGCACTCGTCCCGGCCT------------ t0000072 353
	--------------------------------------------------CATTGCACTCGTCCCGGCCC------------ t0000814 22
	--------------------------------------------------CATTGCACTCGTCTCGGCCT------------ t0002015 8
	--------------------------------------------------CATTGCACTCGTCCCGGCCA------------ t0002273 7
	--------------------------------------------------CATTGCACTCGTTCCGGCCT------------ t0003131 5
	--------------------------------------------------TATTGCACTCGTCCCGGCCT------------ t0003178 5
	--------------------------------------------------CATTGCACTCGTCCCGGCCTG----------- t0000023 1509
	--------------------------------------------------CATTGCATTCGTCCCGGCCTG----------- t0000593 32
	--------------------------------------------------CATTGCACTCGTCCCGGCCTA----------- t0000683 27
	--------------------------------------------------CATTGCACTCGTCTCGGCCTG----------- t0000708 26
	--------------------------------------------------CATTGCACTCGTCCTGGCCTG----------- t0000884 20
	--------------------------------------------------CATTGCACTCGTTCCGGCCTG----------- t0000971 18
	--------------------------------------------------CATTGCACTCGTCCCGGCCTGA---------- t0000003 16207
	--------------------------------------------------CATTGCACTCGTCCCGGCCTGC---------- t0000038 722
	--------------------------------------------------CATTGCACTCGTCCCGGCCTGT---------- t0000050 488
	--------------------------------------------------CATTGCATTCGTCCCGGCCTGA---------- t0000078 326
	--------------------------------------------------CATTGCACTCGTCTCGGCCTGA---------- t0000086 311
	--------------------------------------------------CATTGCACTCGTTCCGGCCTGA---------- t0000091 292
	--------------------------------------------------CATTGCACTCGTCCTGGCCTGA---------- t0000115 230
	--------------------------------------------------CATTGCACTCGTCCCGGCTTGA---------- t0000122 212
	--------------------------------------------------TATTGCACTCGTCCCGGCCTGA---------- t0000130 195
	--------------------------------------------------CATTGCACTCGTCCCGGCCTGAT--------- t0000018 1781
	--------------------------------------------------CATTGCACTCGTCCCGGCCTGAA--------- t0000020 1578
	--------------------------------------------------CATTGCACTCGTCCCGGCCTGAC--------- t0000413 48
	--------------------------------------------------CATTGCACTCGTCCCGGCCTGAAA-------- t0000059 439
	--------------------------------------------------CATTGCACTCGTCCCGGCCTGATA-------- t0000419 47
	--------------------------------------------------CATTGCACTCGTCCCGGCCTGACA-------- t0000859 21
	--------------------------------------------------CATTGCACTCGTCCCGGCCTGAAAA------- t0001231 14
	--------------------------------------------------CATTGCACTCGTCCCGGCCTGATAA------- t0006422 3
	--------------------------------------------------CATTGCACTCGTCCCGGCCTGAAAAA------ t0095711 1
	--------------------------------------------------CATTGCACTCGTCCCGGCCTGAGAAC------ t0095713 1
	---------------------------------------------------ATTGCACTCGTCCCGGCCT------------ t0024396 1
	---------------------------------------------------ATTGCACTCGTCCCGGCCTG----------- t0002270 7
	---------------------------------------------------ATTGCACTCGTCCCGGCCTGA---------- t0000388 52
	---------------------------------------------------CTTGCACTCGTCCCGGCCTGA---------- t0001511 11
	---------------------------------------------------ATTGCACTCGTCCCGGCCTGT---------- t0009404 2
	---------------------------------------------------ATTGCACTCGTCCCGGCCTGAA--------- t0002740 6
	---------------------------------------------------ATTGCACTCGTCCCGGCCTGAT--------- t0003317 5
	---------------------------------------------------ATTGCACTCGTCCCGGCCTGAC--------- t0005791 3
	----------------------------------------------------CTGCACTCGTCCCGGCCTG----------- t0008036 2
	----------------------------------------------------TTGCACTCGTCCCGGCCTGA---------- t0001012 17
	----------------------------------------------------CTGCACTCGTCCCGGCCTGA---------- t0002022 8
	----------------------------------------------------TTGCACTCGTCCCGGCCTGAT--------- t0009987 2
	-----------------------------------------------------CGCACTCGTCCCGGCCTG----------- t0007304 2
	-----------------------------------------------------CGCACTCGTCCCGGCCTGA---------- t0001795 9
	-----------------------------------------------------TGCACTCGTCCCGGCCTGA---------- t0003090 5
	------------------------------------------------------GCACTCGTCCCGGCCTGA---------- t0000448 43
	------------------------------------------------------GCACTCGTCCCGGCCTGAT--------- t0008102 2
	------------------------------------------------------GCACTCGTCCCGGCCTGATA-------- t0036531 1
	-------------------------------------------------------CACTCGTCCCGGCCTGAA--------- t0016921 1
	//
	mireap
	bbe-m0007 Bf_V2_109:1619214:1619291:+ 78(nt) -37.60(kcal/mol)
	TGGACCCCTTTCAAGGCAAATTGCTGCAATACTTTGTATCCTGCAAGTATTGCACTTTTTTGCTTTGAAAGGTGTTCT bbe-m0007 510
	.((((.((((((((((((((..(.((((((((((.((.....)))))))))))).)..)))))))))))))).)))).
	***********************************************TATTGCACTTTTTTGCTTTGA********** bbe-m0007-3p 510
	-----------------------------------------------TATTGCACTGTTTTGCTT------------- t0020739 1
	-----------------------------------------------TATTGCACTGTTTTGCTTT------------ t0008290 2
	-----------------------------------------------TATTGCACTGTTTTGCTTTG----------- t0000922 19
	-----------------------------------------------TATTGCACTGTTTTGCTTTGA---------- t0000069 369
	-----------------------------------------------TATTGCACTGTTTTGCTTTGAA--------- t0000239 84
	-----------------------------------------------TATTGCACTGTTTTGCTTTGAAA-------- t0001038 17
	-------------------------------------------------TTGCACTGTTTTGCTTTGA---------- t0001806 9
	-------------------------------------------------TTGCACTGTTTTGCTTTGAA--------- t0005484 3
	--------------------------------------------------TGCACTGTTTTGCTTTGA---------- t0007644 2
	--------------------------------------------------TGCACTGTTTTGCTTTGAA--------- t0030015 1
	---------------------------------------------------GCACTGTTTTGCTTTGAA--------- t0004920 3
	//
	mireap
	bbe-m0008 Bf_V2_113:116632:116702:+ 71(nt) -25.80(kcal/mol)
	TGTGGATGGTGTTTAGCACCAAGGACAGGCATGCTTGGGTGGCTGTGGATGGCGTTCAACACCAGAGACAA bbe-m0008 3
	(((...(((((((.(((.(((...((((.(((......))).))))...))).))).)))))))...))).
	**********GTTTAGCACCAAGGACAGGC***************************************** bbe-m0008-5p 3
	----------GTTTAGCACCAAGGACAGGC----------------------------------------- t0005404 3
	//
	mireap
	bbe-m0009 Bf_V2_114:165544:165627:- 84(nt) -43.60(kcal/mol)
	CGCACTGCTCGGTCACGGGTATTCTTGGGTTAATAATATACTATTTCTATATTATTGCTTGAGAATACACGTGACTGAGTGTGT bbe-m0009 62
	.((((.(((((((((((.(((((((..(((.(((((((((.......))))))))))))..))))))).)))))))))))))))
	****************************************************TATTGCTTGAGAATACACGTGA********** bbe-m0009-3p 62
	---------------------------------------------------TTATTGCTTGAGAATACACGTG----------- t0060972 1
	---------------------------------------------------TTATTGCTTGAGAATACACGTGA---------- t0002833 6
	---------------------------------------------------TTATTGCTTGAGAATACACGTGAA--------- t0082760 1
	---------------------------------------------------TTATTGCTTGAGAATACACGTGAT--------- t0082761 1
	----------------------------------------------------TATTGCTTGAGAATACACGTG----------- t0009803 2
	----------------------------------------------------TATTGCTTGAGAATACACGTGA---------- t0000611 31
	----------------------------------------------------TATTGCTTGAGAATACACGTGAA--------- t0003426 5
	----------------------------------------------------TATTGCTTGAGAATACACGTGAC--------- t0004383 4
	----------------------------------------------------TATTGCTTGAGAATACACGTGACA-------- t0011945 2
	-----------------------------------------------------ATTGCTTGAGAATACACGTGA---------- t0043265 1
	-----------------------------------------------------ATTGCTTGAGAATACACGTGAC--------- t0053615 1
	-----------------------------------------------------ATTGCTTGAGAATACACGTGACA-------- t0003387 5
	------------------------------------------------------TTGCTTGAGAATACACGTGA---------- t0040574 1
	--------------------------------------------------------GCTTGAGAATACACGTGA---------- t0019303 1
	//
	mireap
	bbe-m0010 Bf_V2_117:716468:716542:+ 75(nt) -36.90(kcal/mol)
	GTCCAAGCGTTGCGTAGGCGTTGTGCACACTGTCTGGTATAACCGTGTGTACCTCTCCTGCGTCACATTTGGACG bbe-m0010 33
	(((((((.((.(((((((.(..((((((((.((........)).))))))))..).))))))).)).))))))).
	**********TGCGTAGGCGTTGTGCACACTGT****************************************** bbe-m0010-5p 33
	---------TTGCGTAGGCGTTGTGCACA---------------------------------------------- t0040568 1
	---------TTGCGTAGGCGTTGTGCACACT-------------------------------------------- t0003376 5
	---------TTGCGTAGGCGTTGTGCACACTGT------------------------------------------ t0012117 2
	----------TGCGTAGGCGTTGTGCACACT-------------------------------------------- t0005704 3
	----------TGCGTAGGCGTTGTGCACACTGT------------------------------------------ t0000857 21
	------------TGTAGGCGTTGTGCACACTGT------------------------------------------ t0050358 1
	//
	mireap
	bbe-m0011 Bf_V2_118:216744:216828:+ 85(nt) -29.30(kcal/mol)
	TATTTCCGTTACGATGTTGACTTCCGCTCCTCTGTGGTGATATCTGGACTAGAGGGACCTGTAGTCAACACGAGATGGAACCGTG bbe-m0011 135
	...(((((((.((.((((((((.(.(.(((.((.((((.........)))).))))).).).)))))))))).))))))).....
	**********ACGATGTTGACTTCCGCTCCTCT**************************************************** bbe-m0011-5p 94
	****************************************************AGGGACCTGTAGTCAACACGAGA********** bbe-m0011-3p 41
	----------ACGATGTTGACTTCCGCT--------------------------------------------------------- t0004815 3
	----------ACGATGTTGACTTCCGCTCC------------------------------------------------------- t0005278 3
	----------ACGATGTTGACTTCCGCTCCT------------------------------------------------------ t0000789 23
	----------ACGATGTTGACTTCCGCTTCT------------------------------------------------------ t0009298 2
	----------ACGATGTTGACTTCCGTTCCT------------------------------------------------------ t0009300 2
	----------ACGATGTTGACTTCCGCTCCTC----------------------------------------------------- t0005762 3
	----------ACGATGTTGACTTCCGCTCCTCT---------------------------------------------------- t0000441 44
	----------ACGATGTTGACTTCCGCTCTTCT---------------------------------------------------- t0004320 4
	----------ACGATGTTGACTTCCGCTTCTCT---------------------------------------------------- t0006008 3
	----------ACGATGTTGACTTCCGCTCCTCC---------------------------------------------------- t0010858 2
	----------ACGATGTTGACTTCCGCTCCTTT---------------------------------------------------- t0010859 2
	----------ACGATGTTGACTTCCGTTCCTCT---------------------------------------------------- t0010860 2
	----------ACGATGTTGACTTCCGCTCCTCTT--------------------------------------------------- t0072940 1
	-------------------------------------------------TAGAGGGACCTGTAGTCAACACGACA---------- t0099091 1
	----------------------------------------------------AGGGACCTGTAGTCAACACGA------------ t0042442 1
	----------------------------------------------------AGGGACCTGTAGTCAACACGAC----------- t0010137 2
	----------------------------------------------------AGGGACCTGTAGTCAACACGACA---------- t0000637 30
	-----------------------------------------------------GGGACCTGTAGTCAACACGACA---------- t0003343 5
	-----------------------------------------------------GGGACCTGTAGTCAACACGACAT--------- t0011191 2
	//
	mireap
	bbe-m0012 Bf_V2_118:217919:218001:+ 83(nt) -36.00(kcal/mol)
	CGCCGTGGTCACGATGTTTTTGTCTGCTCCAGAGGTGAGTTATTACGACTTTGGGACAGACGAAACATCTCAGACCAACGCTG bbe-m0012 84
	.((..(((((..((((((((.(((((..((((((((((....))))..))))))..)))))))))))))...)))))..))..
	**********ACGATGTTTTTGTCTGCTCCAG*************************************************** bbe-m0012-5p 29
	***************************************************TGGGACAGACGAAACATCTCAG********** bbe-m0012-3p 55
	----------ACGATGTTTTTGTCTGCTA------------------------------------------------------ t0023044 1
	----------ACGATGTTTTTGTCTGCTC------------------------------------------------------ t0023045 1
	----------ACGATGTTTTTGTCTGCTCCA---------------------------------------------------- t0005516 3
	----------ACGATGTTTTTGTCTGCTCCAG--------------------------------------------------- t0001860 9
	----------ACGATGTTTTTGTCTGCTCCAA--------------------------------------------------- t0010084 2
	----------ACGATGTTTTTGTCTGCTCCAGT-------------------------------------------------- t0003381 5
	----------ACGATGTTTTTGTCTGCTCCAGA-------------------------------------------------- t0004321 4
	----------ACGATGTTTTTGTCTGCTCCAGAA------------------------------------------------- t0072943 1
	----------ACGATGTTTTTGTCTGCTCCAGAT------------------------------------------------- t0072944 1
	-------------ACGTTTTTGTCTGCTCCA---------------------------------------------------- t0007140 2
	---------------------------------------------------TGGGTCAGACGAAACATCTCA----------- t0005721 3
	---------------------------------------------------TGGGTCAGACGAAACATCTCAG---------- t0000672 28
	---------------------------------------------------TGGGTCAGACGAAACATCTCAGA--------- t0000770 24
	//
	mireap
	bbe-m0013 Bf_V2_118:218823:218899:+ 77(nt) -35.40(kcal/mol)
	TGTCCTGATCACGCGTTTATGTCTGCGCCTGTCTACTGTTAAACACAGGTACAGGCATAAACTCGAGATTATGACAG bbe-m0013 849
	((((.(((((.((.(((((((((((..(((((............)))))..))))))))))).)).))))).)))).
	**********ACGCGTTTATGTCTGCGCCTGT********************************************* bbe-m0013-5p 849
	----------ACGCGTTTATGTCTGCGC------------------------------------------------- t0002987 5
	----------ACGCGTTTATGTCTGCGCC------------------------------------------------ t0001365 12
	----------ACGCGTTTATGTCTGCGCCT----------------------------------------------- t0000878 20
	----------ACGCGTTTATGTCTGCGCGT----------------------------------------------- t0005281 3
	----------ACGCGTTTATGTCTGCGCCTG---------------------------------------------- t0000649 29
	----------ACGCGTTTATGTCTGCGCCTT---------------------------------------------- t0005519 3
	----------ACGCGTTTATGTCTGCGCCTGT--------------------------------------------- t0000039 675
	----------ACGCGTTTATGTCTGCGCCTGA--------------------------------------------- t0000669 28
	----------ACGCGTTTATGTCTGCGCCTTT--------------------------------------------- t0000794 23
	----------ACGCGTTTATGTCTGCGCTTGT--------------------------------------------- t0000929 19
	----------ACGCGTTTATGTTTGCGCCTGT--------------------------------------------- t0001139 15
	----------ACGCGTTTATGTCTGCGCCTGTA-------------------------------------------- t0002110 8
	----------ACGCGTTTATGTCTGCGCCTGTT-------------------------------------------- t0002388 7
	----------ACGCGTTTATGTCTGCGCCTGTTT------------------------------------------- t0072958 1
	------------GCGTTTATGTCTGCGCCTGT--------------------------------------------- t0036797 1
	//
	mireap
	bbe-m0014 Bf_V2_118:219714:219791:+ 78(nt) -31.36(kcal/mol)
	CACCCTTGTCTCGCATTGACGTCAGCGCCGCAAAACTTTTTTAAAGGCGGAGCTCACGCCAGTGCAACACAATGGTGA bbe-m0014 35
	((((.((((...((((((.(((.(((.((((...............)))).))).))).))))))...)))).)))).
	**********TCGCATTGACGTCAGCGCCGCAA********************************************* bbe-m0014-5p 35
	----------TCGCATTGACGTCAGCGCCG------------------------------------------------ t0002036 8
	----------TCGCATTGACGTCAGCGCCGG----------------------------------------------- t0002707 6
	----------TCGCATTGACGTCAGCGCCGGA---------------------------------------------- t0002372 7
	----------TCGCATTGACGTCAGCGCCGGAA--------------------------------------------- t0001695 10
	----------TCGCATTGACGTCAGCGCCGGAAA-------------------------------------------- t0004492 4
	//
	mireap
	bbe-m0015 Bf_V2_118:220269:220346:+ 78(nt) -37.80(kcal/mol)
	TATCTTTATTACGCAGTGACGTCAGCGCCTCTTGTCATACACCACAGAGGTGATGACGTCACTGATGACATGAAGATG bbe-m0015 849
	(((((((((....(((((((((((.(((((((.((........))))))))).))))))))))).....)))))))))
	**********ACGCAGTGACGTCAGCGCCTCT********************************************** bbe-m0015-5p 846
	***********************************************AGGTGATGACGTCACTGATGA********** bbe-m0015-3p 3
	----------ACGCAGTGACGTCAGCGC-------------------------------------------------- t0015336 1
	----------ACGCAGTGACGTCAGCGCC------------------------------------------------- t0000916 19
	----------ACGCAGTGACGTCAGCGCT------------------------------------------------- t0003045 5
	----------ACGCAGTGACGTCAGCGCCT------------------------------------------------ t0000105 254
	----------ACGCAGTGACGTCAGCGCCTC----------------------------------------------- t0000682 27
	----------ACGCAGTGACGTCAGCGCCTT----------------------------------------------- t0001074 16
	----------ACGCAGTGACGTCAGCGCCTA----------------------------------------------- t0003215 5
	----------ACGCAGTGACGTCAGCGCCTCT---------------------------------------------- t0000065 407
	----------ACGCAGTGACGTCAGCGCTTCT---------------------------------------------- t0000668 28
	----------ACGCAGTGACGTCAGCGCCTTT---------------------------------------------- t0000846 21
	----------ACGCAGTGACGTCAGCGTCTCT---------------------------------------------- t0002347 7
	----------ACGCAGTGACGTCAGCGCCTCTT--------------------------------------------- t0000717 26
	----------ACGCAGTGACGTCAGCGCCTCTA--------------------------------------------- t0000896 20
	----------ACGCAGTGACGTCAGCGCTTCTT--------------------------------------------- t0010863 2
	----------ACGCAGTGACGTCAGCGCCTCTTT-------------------------------------------- t0006209 3
	------------GCAGTGACGTCAGCGCCTCT---------------------------------------------- t0008843 2
	------------GCAGTGACGTCAGCGCCTCTG--------------------------------------------- t0046560 1
	--------------AGTGACGTCAGCGCCTCT---------------------------------------------- t0016030 1
	--------------AGTGACGTCAGCGTCTCT---------------------------------------------- t0016031 1
	-----------------------------------------------AGGTGATGACGTCACTGATGA---------- t0042513 1
	-----------------------------------------------AGGTGATGACGTCACTGATGACA-------- t0063248 1
	------------------------------------------------GGTGATGACGTCACTGATGACA-------- t0057347 1
	//
	mireap
	bbe-m0016 Bf_V2_119:1621041:1621123:- 83(nt) -37.20(kcal/mol)
	GTGTTCTGTATGGAAGACTAGTGATTTTGTTGTTGTGTGTCTTGCAAACAACAGTAAATCACAGTCTTCCTTACGGTGCATCG bbe-m0016 161
	((((.(((((.((((((((.(((((((...((((((.((.....)).))))))..))))))))))))))).))))).))))..
	**********TGGAAGACTAGTGATTTTGTTGT************************************************** bbe-m0016-5p 156
	***************************************************CAGTAAATCACAGTCTTCCTTA********** bbe-m0016-3p 5
	----------TGGAAGACTAGTGATTTTG------------------------------------------------------ t0030180 1
	----------TGGAAGACTAGTGATTTTGTT---------------------------------------------------- t0009917 2
	----------TGGAAGACTAGTGATTTTGTTG--------------------------------------------------- t0000689 27
	----------TGGAAGACTAGTGATTTTGTTGT-------------------------------------------------- t0000295 69
	----------TGGAAGACTAGTGATTTTGTTGA-------------------------------------------------- t0000497 38
	----------TGGAAGACTAGTGATTTTGTTTT-------------------------------------------------- t0006167 3
	----------TGGAAGATTAGTGATTTTGTTGT-------------------------------------------------- t0006169 3
	----------TGGAAGACTAGTGATTTCGTTGT-------------------------------------------------- t0011411 2
	----------TGGAAGACTAGTGATTTTGTTGTT------------------------------------------------- t0001718 10
	-----------TGAAGACTAGTGATTTTGTTG--------------------------------------------------- t0049467 1
	-------------------------------------------------AACAGTAAATCACAGTCTTCCT------------ t0051466 1
	-------------------------------------------------AACAGTAAATCACAGTCTTCCTT----------- t0010805 2
	---------------------------------------------------CAGTAAATCACAGTCTTCCTTA---------- t0010226 2
	//
	mireap
	bbe-m0017 Bf_V2_122:1823452:1823539:- 88(nt) -42.30(kcal/mol)
	ACTGGGTGGGACTCTCTGCCTGTCAACGTCTCTGTACAGTGAACATGAGGCATGTGTAGAGATTGTGTGACGGGTAGTGAGCCCCCAG bbe-m0017 21
	.(((((..((.(((.(((((((((((((((((((((((((.........)).)))))))))).))).)))))))))).))))))))))
	******************************************************TGTAGAGATTGTGTGACGGGTAGT********** bbe-m0017-3p 21
	------------------------------------------------------TGTAGAGATTGTGTGACGGGA------------- t0050338 1
	------------------------------------------------------TGTAGAGATTGTGTGACGGGT------------- t0050339 1
	------------------------------------------------------TGTAGAGATTGTGTGACGGTT------------- t0050340 1
	------------------------------------------------------TGTAGAGATTGTGTGACGGGTAG----------- t0004400 4
	------------------------------------------------------TGTAGAGATTGTGTGACGGGTAA----------- t0006180 3
	------------------------------------------------------TGTAGAGATTGTGTGACGGGTAGT---------- t0001719 10
	-------------------------------------------------------GTAGAGATTGTGTGACGGGTAG----------- t0057540 1
	//
	mireap
	bbe-m0018 Bf_V2_122:1824325:1824414:- 90(nt) -37.10(kcal/mol)
	TTGTGTGCCTGCTGGCTTGTCACTTCCAATACATGCTGTGGTCCCACCATCCCGTCCATGTAGAGAGAGTGACAGGTTGTCGGGCCTCAG bbe-m0018 15
	.((.(.(((((.((((((((((((..(..((((((..((((.....))))......))))))..)..)))))))))))).)))))).)).
	*********************************************************ATGTAGAGAGAGTGACAGGTTGT********** bbe-m0018-3p 15
	------------------------------------------------------TCCATGTAGAGAGAGTGACAGG-------------- t0059169 1
	---------------------------------------------------------ATGTAGAGAGAGTGACAGGT------------- t0033346 1
	---------------------------------------------------------ATGTAGAGAGAGTGACAGGTTGT---------- t0001682 10
	----------------------------------------------------------TGTAGAGAGAGTGACAGGTTGT---------- t0005972 3
	//
	mireap
	bbe-m0019 Bf_V2_127:1679937:1680022:- 86(nt) -41.20(kcal/mol)
	CCACCTGCTGAACTCTGAAGTACCTGTTGCCAAAGGCGCTCATAGTGACAAACCTTTGGCACTGGTACTTTGGAGTAAAGATGGTG bbe-m0019 799
	.((((..((..((((..(((((((.((.(((((((((((.....))).....)))))))))).)))))))..))))..))..))))
	******************************************************TTTGGCACTGGTACTTTGGAGT********** bbe-m0019-3p 799
	------------------------------------------------------TTTGGCACTGGTACTTGG-------------- t0022146 1
	------------------------------------------------------TTTGGCACTGGTACTTTG-------------- t0022147 1
	------------------------------------------------------TTTGGCACTGGTATTTTG-------------- t0022148 1
	------------------------------------------------------TTTGGCACTGGTACTTTGG------------- t0005255 3
	------------------------------------------------------TTTGGCACTGGTACTTTGGA------------ t0002044 8
	------------------------------------------------------TTTGGCACTGGTACTTTGGAG----------- t0000223 92
	------------------------------------------------------TTTGGCACTGGTATTTTGGAG----------- t0002726 6
	------------------------------------------------------TTTGGCATTGGTACTTTGGAG----------- t0004163 4
	------------------------------------------------------TTTGGCACTGGTACTTTGGAA----------- t0005736 3
	------------------------------------------------------TTTGGCACTGGTACTTTGTAG----------- t0010010 2
	------------------------------------------------------TTTGGCACTGGTACTTTGGAGT---------- t0000094 283
	------------------------------------------------------TTTGGCACTGGTACTTTGGAGA---------- t0000209 102
	------------------------------------------------------TTTGGCACTGGTATTTTGGAGT---------- t0000895 20
	------------------------------------------------------TTTGGCATTGGTACTTTGGAGT---------- t0002793 6
	------------------------------------------------------TTTGGCACTGGTACTTTGGAGAA--------- t0000427 46
	------------------------------------------------------TTTGGCACTGGTACTTTGGAGTA--------- t0001905 9
	------------------------------------------------------TTTGGCACTGGTACTTTGGAGCA--------- t0004409 4
	------------------------------------------------------TTTGGCACTGGTACTTTGGAGTAA-------- t0000316 65
	------------------------------------------------------TTTGGCACTGGTACTTTGGAGAAA-------- t0000989 18
	------------------------------------------------------TTTGGCACTGGTACTTTGGAGTAT-------- t0001720 10
	------------------------------------------------------TTTGGCATTGGTACTTTGGAGTAA-------- t0006393 3
	------------------------------------------------------TTTGGCACTGGTACCTTGGAGTAA-------- t0012132 2
	------------------------------------------------------TTTGGCACTGGTACTTTGGAGTAG-------- t0012135 2
	------------------------------------------------------TTTGGCACTGGTACTTTGTAGTAA-------- t0012136 2
	------------------------------------------------------TTTGGCACTGGTATTTTGGAGTAA-------- t0012137 2
	------------------------------------------------------TTTGGCACTGGTCCTTTGGAGTAA-------- t0012138 2
	------------------------------------------------------TTTGGCACTGGTACTTTGGAGTAAA------- t0012614 2
	-------------------------------------------------------TTGGCACTGGTACTTTGG------------- t0005017 3
	-------------------------------------------------------TTGGCACTGGTACTTTGGA------------ t0003880 4
	-------------------------------------------------------TTGGCACTGGTACTTTGGAG----------- t0004008 4
	-------------------------------------------------------TTGGCACTGGTACTTTGGAGT---------- t0000607 31
	-------------------------------------------------------TTGGCACTGGTACTTTGGAGA---------- t0003291 5
	-------------------------------------------------------TTGGCACTGGTACTTTGGAGAA--------- t0004302 4
	-------------------------------------------------------TTGGCACTGGTACTTTGGAGTA--------- t0010770 2
	-------------------------------------------------------TTGGCACTGGTACTTTGGAGTAA-------- t0001698 10
	--------------------------------------------------------TGGCACTGGTACTTTGGAG----------- t0008388 2
	--------------------------------------------------------TGGCACTGGTACTTTGGAGT---------- t0001282 13
	--------------------------------------------------------TGGCACTGGTACTTTGGAGA---------- t0009136 2
	--------------------------------------------------------TGGCACTGGTACTTTGGAGAA--------- t0050100 1
	--------------------------------------------------------TGGCATTGGTACTTTGGAGTA--------- t0050113 1
	--------------------------------------------------------TGGCACTGGTACTTTGGAGTAA-------- t0060368 1
	---------------------------------------------------------GGCACTGGTACTTTGGAG----------- t0003709 4
	---------------------------------------------------------GGCACTGGTACTTTGGAGT---------- t0002243 7
	---------------------------------------------------------GGCACTGGTATTTTGGAGT---------- t0008153 2
	---------------------------------------------------------GGCACTGGTACTTTGGAGTA--------- t0008882 2
	---------------------------------------------------------GGCACTGGTACTTTGGAGAAA-------- t0009687 2
	//
	mireap
	bbe-m0020 Bf_V2_12:795184:795261:+ 78(nt) -30.20(kcal/mol)
	TCCCCAGGATTACCCTGTAGATCCGGACTTGTGGTCACTTCATCACACAAATCCGATTTACAGGATAGGCCTTGGCAA bbe-m0020 1335
	...(((((.(((.((((((((((.(((.(((((............))))).))))))))))))).)))..)))))...
	**********TACCCTGTAGATCCGGACTTGTG********************************************* bbe-m0020-5p 1335
	----------TACCCTGTAGATCCGGAC-------------------------------------------------- t0001476 11
	----------TACCCTGTAGATCCGGACTT------------------------------------------------ t0003965 4
	----------TACCCTGTAGATCCGGACTTG----------------------------------------------- t0000460 42
	----------TACCCTGTAGATCCGGACTTA----------------------------------------------- t0009769 2
	----------TACCCTGTAGATCCGGACTTGT---------------------------------------------- t0000080 318
	----------TACTCTGTAGATCCGGACTTGT---------------------------------------------- t0001416 12
	----------TACCCTGTAGATCCGGACTTGA---------------------------------------------- t0001525 11
	----------TACCTTGTAGATCCGGACTTGT---------------------------------------------- t0002091 8
	----------TACCCTGTAGATCCGGATTTGT---------------------------------------------- t0003355 5
	----------TACCCTGTAGATCCGGACTTGTG--------------------------------------------- t0000064 427
	----------TACTCTGTAGATCCGGACTTGTG--------------------------------------------- t0001432 12
	----------TACCTTGTAGATCCGGACTTGTG--------------------------------------------- t0001894 9
	----------TACCCTGTAGATTCGGACTTGTG--------------------------------------------- t0002821 6
	----------TACCCTGTAGATCCGGACTTGTGA-------------------------------------------- t0000077 328
	----------TACCCTGTAGATCCGGACTTGTGT-------------------------------------------- t0000166 138
	-------------TCTGTAGATCCGGACTTGT---------------------------------------------- t0008335 2
	//
	mireap
	bbe-m0021 Bf_V2_12:883006:883085:+ 80(nt) -35.72(kcal/mol)
	GGTCTATATAAACCCTGTGGATCCGATCTTGTGTCGCTATAAAAACCACAAGGTGGGACTGACAGGTTCATATAGACCAC bbe-m0021 180
	(((((((((.((((.(((.(.(((.((((((((.............)))))))).))).).))))))).)))))))))..
	**********AACCCTGTGGATCCGATCTTGTGT********************************************** bbe-m0021-5p 178
	************************************************CAAGGTGGGACTGACAGGTTCA********** bbe-m0021-3p 2
	----------AACCCTGTGGATCCGATCT--------------------------------------------------- t0022412 1
	----------AACCCTGTGGATCCGATGT--------------------------------------------------- t0022413 1
	----------AACCCTGTGGATCCGATCTTG------------------------------------------------- t0003208 5
	----------AACCCTGTGGATCCGATCTTGT------------------------------------------------ t0000887 20
	----------AACCCTGTGGATCCGATCTTGA------------------------------------------------ t0003297 5
	----------AACCCTGTGGATCCGATTTTGT------------------------------------------------ t0010033 2
	----------AACCCTGTGGATCTGATCTTGT------------------------------------------------ t0010034 2
	----------AACCTTGTGGATCCGATCTTGT------------------------------------------------ t0010035 2
	----------AACCCTGTGGATCCGATCTTGTG----------------------------------------------- t0000766 24
	----------AACCTTGTGGATCCGATCTTGTG----------------------------------------------- t0005993 3
	----------AACCCTGTGGATCCGATCTTGTGA---------------------------------------------- t0000258 79
	----------AACCCTGTGGATCCGATCTTGTGT---------------------------------------------- t0000743 25
	----------AACCCTGTGGATCCGATCTTGTGC---------------------------------------------- t0004417 4
	----------AACCTTGTGGATCCGATCTTGTGT---------------------------------------------- t0006202 3
	----------AACCCTGTGGATTCGATCTTGTGT---------------------------------------------- t0011507 2
	------------------------------------------------CAAGGTGGGATTGACAGGTTCA---------- t0010194 2
	//
	mireap
	bbe-m0022 Bf_V2_12:933240:933319:+ 80(nt) -32.70(kcal/mol)
	AGTCTATATGTACCCTGTAGATCCGAATTTGTGTGAGGTACCCAAGTCACAAATTCGTTTCTGCAGGTATAATGTAGCCT bbe-m0022 1382
	((.(((((((((((.((((((..((((((((((...((...))....))))))))))..))))))))))).)))))).))
	**********TACCCTGTAGATCCGAATTTGT************************************************ bbe-m0022-5p 1131
	*************************************************CAAATTCGTTTCTGCAGGTAT********** bbe-m0022-3p 251
	---------GTACCCTGTAGATCCGAATTG-------------------------------------------------- t0009719 2
	---------GTACCCTGTAGATCCGAATTTG------------------------------------------------- t0005883 3
	---------GTACCCTGTAGATCCGAATTTGT------------------------------------------------ t0000898 20
	---------GTACCCTGTAGATCCGAATTTGA------------------------------------------------ t0001690 10
	---------GTACCCTGTAGATCCGAATTTGTG----------------------------------------------- t0002431 7
	---------GTACCCTGTAGATCCGAATTTGTGT---------------------------------------------- t0089065 1
	---------GTACCCTGTAGATTCGAATTTGTGT---------------------------------------------- t0089066 1
	----------TACCCTGTAGATCCGAAT---------------------------------------------------- t0000699 26
	----------TACCCTGTAGATCCGAATT--------------------------------------------------- t0001802 9
	----------TACCTTGTAGATCCGAATT--------------------------------------------------- t0008267 2
	----------TACCCTGTAGATCCGAATTG-------------------------------------------------- t0001501 11
	----------TACCCTGTAGATCCGAATTT-------------------------------------------------- t0001640 10
	----------TACCCTGTAGATCCGAATGT-------------------------------------------------- t0003176 5
	----------TACCTTGTAGATCCGAATTT-------------------------------------------------- t0008987 2
	----------TACCCTGTAGATCCGAATTTG------------------------------------------------- t0000181 122
	----------TACCTTGTAGATCCGAATTTG------------------------------------------------- t0001204 14
	----------TACCCTGTAGATCCGAATGTG------------------------------------------------- t0005653 3
	----------TACCCTGTAGATCCGAATTTT------------------------------------------------- t0005654 3
	----------TACCCTGTAGATCCGAATTTGT------------------------------------------------ t0000067 387
	----------TACCCTGTAGATCCGAATTTGA------------------------------------------------ t0000219 95
	----------TACCTTGTAGATCCGAATTTGT------------------------------------------------ t0000977 18
	----------TACCCTGTAGATCCGAAATTGT------------------------------------------------ t0001415 12
	----------TACTCTGTAGATCCGAATTTGT------------------------------------------------ t0001526 11
	----------TACCCTGTAGATCCGCATTTGT------------------------------------------------ t0002765 6
	----------TACCCTGTAGATCCGGATTTGT------------------------------------------------ t0003355 5
	----------TACCCTGTAGATCCGAATTTGTG----------------------------------------------- t0000186 120
	----------TACCCTGTAGATCCGAATTTGTA----------------------------------------------- t0003421 5
	----------TACCTTGTAGATCCGAATTTGTG----------------------------------------------- t0004377 4
	----------TACCCTGTAGATCCGAAATTGTG----------------------------------------------- t0006128 3
	----------TACCCTGTAGATCCGAATTTGTT----------------------------------------------- t0006129 3
	----------TACCCTGTAGATCCGAATTTGTGA---------------------------------------------- t0000146 170
	----------TACCCTGTAGATCCGAATTTGTGT---------------------------------------------- t0000530 36
	----------TACTCTGTAGATCCGAATTTGTGT---------------------------------------------- t0011924 2
	----------TACCCTGTAGATCCGAATTTGTGTT--------------------------------------------- t0089831 1
	-------------TCTGTAGATCCGAATTTG------------------------------------------------- t0021103 1
	--------------CTGTAGATCCGAATTTGA------------------------------------------------ t0018408 1
	-------------------------------------------------CAAATTCGTTTCTGCAGGTAT---------- t0000302 67
	-------------------------------------------------CAAATTTGTTTCTGCAGGTAT---------- t0005550 3
	-------------------------------------------------CAAATCCGTTTCTGCAGGTAT---------- t0009410 2
	-------------------------------------------------TAAATTCGTTTCTGCAGGTAT---------- t0009750 2
	-------------------------------------------------CAAATTCGTTTCTGCAGGTATA--------- t0001411 12
	-------------------------------------------------CAAATTCGTTTCTGCAGGTATAA-------- t0000798 23
	--------------------------------------------------AAATTCGTTTCTGCAGGTAT---------- t0001270 13
	--------------------------------------------------AAATTCGTTTCTGCAGGTATAA-------- t0003294 5
	--------------------------------------------------AAATTCGTTTCTGCAGGTATAAA------- t0061676 1
	---------------------------------------------------AATTCGTTTCTGCAGGTA----------- t0015088 1
	---------------------------------------------------AATTCGTTTCTGCAGGTAT---------- t0000958 18
	---------------------------------------------------AATTCGTTTCTGCAGGTAA---------- t0007758 2
	---------------------------------------------------AATTCGTTTCTGCAGGTATA--------- t0001623 10
	---------------------------------------------------AATTCGTTTCTGCAGGTATAA-------- t0000508 37
	---------------------------------------------------AATTCGTTTCTGCAGGTATAAT------- t0001212 14
	---------------------------------------------------AATTCGTTTCTGCAGGTATAATT------ t0002109 8
	---------------------------------------------------AATTCGTTTCTGCAGGTATAATTT----- t0072585 1
	----------------------------------------------------ATTCGTTTCTGCAGGTAT---------- t0001769 9
	----------------------------------------------------ATTCGTTTCTGCAGGTATA--------- t0003779 4
	----------------------------------------------------ATTCGTTTCTGCAGGTATAA-------- t0001495 11
	----------------------------------------------------ATTCGTTTCTGCAGGTATAAT------- t0002678 6
	----------------------------------------------------ATTCGTTTCTGCAGGTATAATA------ t0053597 1
	-----------------------------------------------------ATCGTTTCTGCAGGTATA--------- t0016298 1
	//
	mireap
	bbe-m0023 Bf_V2_136:88218:88294:+ 77(nt) -38.70(kcal/mol)
	GTTGTGGTAGAATTGCACTAGAGTGATTTGTTGATTTTTGGACATCAAATCACTTCAGTGCAGTTCTCTCACGGCTT bbe-m0023 164
	((((((..(((((((((((..(((((((((.((.........)).)))))))))..)))))))))))..))))))..
	**********AATTGCACTAGAGTGATTTGTT********************************************* bbe-m0023-5p 160
	*********************************************CAAATCACTTCAGTGCAGTTCT********** bbe-m0023-3p 4
	----------AATTGCACTAGAGTGATTG------------------------------------------------ t0022773 1
	----------AATTGCACTAGAGTGATTT------------------------------------------------ t0022774 1
	----------AATTGCACTAGAGTGATTTG----------------------------------------------- t0001624 10
	----------AATTGCACTAGAGTGATTTGT---------------------------------------------- t0000525 36
	----------AATTGCACTAGAGTGATTTGA---------------------------------------------- t0009269 2
	----------AATTGCACTAGAGTGATTTGTT--------------------------------------------- t0000232 88
	----------AATTGTACTAGAGTGATTTGTT--------------------------------------------- t0005756 3
	----------AATTGCACTAGAGTGATTTGTA--------------------------------------------- t0010056 2
	----------AATTGCACTAGATTGATTTGTT--------------------------------------------- t0010057 2
	----------AATTGCATTAGAGTGATTTGTT--------------------------------------------- t0010058 2
	----------AATTGCACTAGAGTGATTTGTTA-------------------------------------------- t0002385 7
	----------AATTGCACTAGAGTGATTTGTTT-------------------------------------------- t0010838 2
	----------AATTGCACTAGAGTGATTTGTTAA------------------------------------------- t0072591 1
	----------AATTGCACTAGAGTGATTTGTTGT------------------------------------------- t0072592 1
	-----------AATGCACTAGAGTGATTTGTT--------------------------------------------- t0009266 2
	---------------------------------------------CAAATCACTTCAGTGCAGT------------- t0024495 1
	---------------------------------------------CAAATCATTTCAGTGCAGTT------------ t0033585 1
	---------------------------------------------CAAATCACTTCAGTGCAGTTCT---------- t0010184 2
	//
	mireap
	bbe-m0024 Bf_V2_138:574465:574538:- 74(nt) -27.20(kcal/mol)
	GGTGTGGACCTGGATGTCCGCAGCTGACGGTACCTTCTCCCGATGGACACGGATGTCATCCACGGCCATCATCG bbe-m0024 5
	(((((((.((((((((((((...(((.(((.........))).)))...))))...)))))).))))).)))).
	**********TGGATGTCCGCAGCTGACGGT******************************************* bbe-m0024-5p 4
	----------TGGATGTCCGCAGCTGACGGT------------------------------------------- t0009934 2
	----------TGGATGTCCGTAGCTGACGGTAC----------------------------------------- t0070661 1
	----------TGGATGTCCGTAGCTGACGGTACCTT-------------------------------------- t0100978 1
	-----------------------------------------------CACGGATGTCATCCACGACCA------ t0043747 1
	//
	mireap
	bbe-m0025 Bf_V2_13:1075336:1075425:+ 90(nt) -40.00(kcal/mol)
	GGTTTTGCCCCTGAGCCATTGCATTTGTCTGCCTTGTCTGTGCATTGAGATGTCCAAAGCAGCATAGTGCAATGGTGTCAGGGTCAGGAC bbe-m0025 2047
	.((((((.(((((((((((((((((((.((((.(((.....((((....)))).))).)))))).))))))))))).)))))).))))))
	*********************************************************AGCAGCATAGTGCAATGGTGTCA********** bbe-m0025-3p 2047
	--------------------------------------------------------AAGCAGCATAGTGCAATGGTGTCA---------- t0011530 2
	---------------------------------------------------------AGCAGCATAGTGCAATGG--------------- t0007163 2
	---------------------------------------------------------AGCAGCATAGTGCAATGGT-------------- t0005054 3
	---------------------------------------------------------AGCAGCATAGTGCAATGGTG------------- t0000566 33
	---------------------------------------------------------AGCAGCATAGTGCAATGGTC------------- t0005290 3
	---------------------------------------------------------AGCAGCATAGTGCAATGGTGT------------ t0000246 83
	---------------------------------------------------------AGCAGCATAGTGCAATGGTCT------------ t0009332 2
	---------------------------------------------------------AGCAGCATAGTGCAATGGTGTC----------- t0000462 42
	---------------------------------------------------------AGCAGCATAGTGCAATGGTGTT----------- t0004180 4
	---------------------------------------------------------AGCAGCATAGTGCAATGGTGTA----------- t0010115 2
	---------------------------------------------------------AGCAGCATAGTGCAATGGTGTCA---------- t0000022 1542
	---------------------------------------------------------AGCAGCATAGTGCAATGGTGTCT---------- t0000598 32
	---------------------------------------------------------AGCAGCATAGTGCAATGGTGTCAA--------- t0000112 234
	---------------------------------------------------------AGCAGCATAGTGCAATGGTGTCAT--------- t0000364 56
	----------------------------------------------------------GCAGCATAGTGCAATGGTGT------------ t0036551 1
	----------------------------------------------------------GCAGCATAGTGCAATGGTGTCA---------- t0010374 2
	------------------------------------------------------------AGCATAGTGCAATGGTGTCA---------- t0008550 2
	------------------------------------------------------------AGCATAGTGCAATGGTGTCAT--------- t0042207 1
	-------------------------------------------------------------GCATAGTGCAATGGTGTCA---------- t0027377 1
	//
	mireap
	bbe-m0026 Bf_V2_13:1079959:1080037:+ 79(nt) -31.10(kcal/mol)
	CACCTTGTCCACGGTTGCATTGTGTTGGTCTTTGTAGCGTGTGAACAAAGCAGCACTGTGCAACTGTGTAGATGGATGG bbe-m0026 8850
	((((.(.(.(((((((((((.((((((..((((((.........)))))))))))).))))))))))).).).)).)).
	**********ACGGTTGCATTGTGTTGGTCT************************************************ bbe-m0026-5p 1
	***********************************************AAGCAGCACTGTGCAACTGTGT********** bbe-m0026-3p 8849
	----------ACGGTTGCATTGTGTTGGTCT------------------------------------------------ t0041813 1
	----------------------------------------------AAAGCAGCACTGTGCAACTGTGT---------- t0001312 13
	----------------------------------------------AAAGCAGCACTGTGCAACTGTGA---------- t0010797 2
	-----------------------------------------------AAGCAGCACTGTGCAACT-------------- t0007093 2
	-----------------------------------------------AAGCAGCACTGTGCAACTG------------- t0000505 37
	-----------------------------------------------AAGCAGCACTGTGCAACTT------------- t0007742 2
	-----------------------------------------------AAGCAGCACTGTGCAACTGT------------ t0000204 107
	-----------------------------------------------AAGCAGCACTGTGCAACTGA------------ t0003887 4
	-----------------------------------------------AAGCAGCACTGTGCAACTGTG----------- t0000164 140
	-----------------------------------------------AAGCAGCACTGTGCAACTGTT----------- t0002306 7
	-----------------------------------------------AAGCAGCACTGTGCAACTGTA----------- t0003210 5
	-----------------------------------------------AAGCAGCATTGTGCAACTGTG----------- t0004016 4
	-----------------------------------------------AAGCAGCACTGTGCAACTGTGT---------- t0000006 7953
	-----------------------------------------------AAGCAGCACTGTGCAACTGTGA---------- t0000128 200
	-----------------------------------------------AAGCAGCACTGTGCAACTGTGTA--------- t0000612 31
	-----------------------------------------------AAGCAGCACTGTGCAACTGTGAA--------- t0000636 30
	-----------------------------------------------AAGCAGCACTGTGCAACTGTGTT--------- t0001082 16
	-----------------------------------------------AAGCAGCACTGTGCAACTGTGTAA-------- t0000106 253
	-----------------------------------------------AAGCAGCACTGTGCAACTGTGTAT-------- t0001701 10
	-----------------------------------------------AAGCAGCACTGTGCAACTGTGTTG-------- t0002838 6
	-----------------------------------------------AAGCAGCACTGTGCAACTGTGTAC-------- t0004420 4
	-----------------------------------------------AAGCAGCACTGTGCAACTGTGTAG-------- t0004421 4
	-----------------------------------------------AAGCAGCACTGTGCAACTGTGTAAA------- t0003483 5
	------------------------------------------------AGCAGCACTGTGCAACTGTGT---------- t0004035 4
	------------------------------------------------AGCAGCACTGTGCAACTGTGTT--------- t0052539 1
	------------------------------------------------AGCAGCACTGTGCAACTGTGTAA-------- t0062889 1
	-------------------------------------------------GCAGCACTGTGCAACTGTGT---------- t0036550 1
	--------------------------------------------------AAGCACTGTGCAACTGTGT---------- t0002228 7
	//
	mireap
	bbe-m0027 Bf_V2_140:536452:536527:- 76(nt) -29.60(kcal/mol)
	CTTGTCTTGCTGCAACATCACAGTGACCACATAGGCCAGTCAATGTGAGCACTGCGATGTGGTATTAAGATCTGGC bbe-m0027 201
	(..((((((.(((.(((((.(((((..(((((.((....)).)))))..))))).))))).))).))))))..)..
	**********TGCAACATCACAGTGACCACAT******************************************** bbe-m0027-5p 197
	********************************************GTGAGCACTGCGATGTGGTATT********** bbe-m0027-3p 4
	----------TGCAACATCACAGTGACA------------------------------------------------ t0021321 1
	----------TGCAACATCACAGTGACCA----------------------------------------------- t0003863 4
	----------TGCAACATCACAGTGACCAC---------------------------------------------- t0009098 2
	----------TGCAACATCACAGTGACCACA--------------------------------------------- t0000760 24
	----------TGTAACATCACAGTGACCACA--------------------------------------------- t0009949 2
	----------TGCAACATCACAGTGACCACAT-------------------------------------------- t0000163 142
	----------TGCAACATCGCAGTGACCACAT-------------------------------------------- t0001880 9
	----------TGCAATATCACAGTGACCACAT-------------------------------------------- t0005943 3
	----------TGCAGCATCACAGTGACCACAT-------------------------------------------- t0005946 3
	----------TGCAACATCACAGTGACCACATA------------------------------------------- t0070261 1
	----------TGCAACATCACAGTGACCACATT------------------------------------------- t0070262 1
	-----------GCAACATCACAGTGACCACA--------------------------------------------- t0036481 1
	-----------GCAACATCACAGTGACCACAT-------------------------------------------- t0046470 1
	------------CAACATCACAGTGACCATAT-------------------------------------------- t0033624 1
	------------TAACATCACAGTGACCACAT-------------------------------------------- t0038172 1
	-------------AACATCACAGTGACTACAT-------------------------------------------- t0022395 1
	--------------------------------------------GTGAGCACTGCGATGTGGTAT----------- t0047656 1
	--------------------------------------------GTGAGCACTGCGATGTAGTATT---------- t0005888 3
	//
	mireap
	bbe-m0028 Bf_V2_140:536785:536865:- 81(nt) -41.46(kcal/mol)
	CTGGTCATGCAGACAACATCAGAATGTCCCTACGGGTTTGTGTAGTTAGTAGGGCCATTTTGTGTTGTCAGCAGGACCAGT bbe-m0028 180
	((((((.(((.(((((((.(((((((.((((((...............)))))).)))))))))))))).))).)))))).
	**********AGACAACATCAGAATGTCCCT************************************************** bbe-m0028-5p 180
	----------AGACAACATCAGAATGTCC---------------------------------------------------- t0007796 2
	----------AGACAACATCAGAATGTCCC--------------------------------------------------- t0003902 4
	----------AGACAACATCAGAATGTCCCT-------------------------------------------------- t0000183 121
	----------AGACAACATCAGAATGTCCCTA------------------------------------------------- t0000513 37
	----------AGACAACATCAGAATGTCCCTT------------------------------------------------- t0010106 2
	----------AGACAACATCAGAATGTCCCTAC------------------------------------------------ t0002796 6
	----------AGACAACATCAGAATGTCCCTAT------------------------------------------------ t0002797 6
	----------AGACAACATCAGAATGTCCCTACA----------------------------------------------- t0073241 1
	-----------GACAACATCAGAATGTCCCT-------------------------------------------------- t0036121 1
	//
	mireap
	bbe-m0029 Bf_V2_14:956791:956878:- 88(nt) -45.20(kcal/mol)
	TTCCTCCCAGCCTAGGGTGATGTTGGCGGCAAGTGTGTGGTTGTGTCTGTCTCCATTTGCTGTTGACATCAGCCCCAGGCTTGCAGGA bbe-m0029 6
	.((((.(.(((((.(((((((((..((((((((((.(..(......)..)...))))))))))..)))))).))).))))).).))))
	*******************************************************TTTGCTGTTGACATCAGCCCCAG********** bbe-m0029-3p 6
	-------------------------------------------------------TTTGCTGTTGACATCAGCCCCA----------- t0010784 2
	-------------------------------------------------------TTTGCTGTTGACATCAGCCCCAG---------- t0011489 2
	-------------------------------------------------------TTTGCTGTTGACATCAGCCCCAT---------- t0011490 2
	//
	mireap
	bbe-m0030 Bf_V2_150:2532286:2532384:- 99(nt) -19.60(kcal/mol)
	TTCCTAGAACTATCACTGAGTGGAATTCAATGTCATCAAGTACAGTAGGCACATCCTCACAAGCTGGTGACAAGTCGTTCGGTGTGATATAACCAGCTG bbe-m0030 3
	..........((((((....(.((((....((((((((.((...(((((.....))).))..))))))))))....)))).).))))))..........
	******************************************************************GTGACAAGTCGTTCGGTGTGATA********** bbe-m0030-3p 3
	------------------------------------------------------------------GTAACAAGTCGTTCGGTGTGA------------ t0047306 1
	------------------------------------------------------------------GTAACAAGTCGTTCGGTGTGAT----------- t0057439 1
	------------------------------------------------------------------GTAACAAGTCGTTCGGTGTGATA---------- t0067784 1
	//
	mireap
	bbe-m0031 Bf_V2_151:904349:904428:+ 80(nt) -49.80(kcal/mol)
	CTGTGCGGAGGGGAGAGCCGTTCCGTGACTGTGGAACCTCGGGAACACTGTCATGGAGTTGCTCTCTTTTCCGCGCGAGG bbe-m0031 44
	.(((((((((((((((((..(((((((((.(((...(....)...))).)))))))))..)))))))))))))))))...
	**********GGGAGAGCCGTTCCGTGACTGT************************************************ bbe-m0031-5p 15
	************************************************TGTCATGGAGTTGCTCTCTTTT********** bbe-m0031-3p 29
	----------GGGAGAGCCTTTCCGTGACTG------------------------------------------------- t0009698 2
	----------GGGAGAGCCTTTCCGTGACTGT------------------------------------------------ t0001303 13
	------------------------------------------------TGTCATGGAGTTGCTCTCTT------------ t0003999 4
	------------------------------------------------TGTCATGGAGTTGCTCTCTTT----------- t0002073 8
	------------------------------------------------TGTCATGGAGTTGCTCTCTTTT---------- t0001149 15
	------------------------------------------------TGTCATGGAGTTGCTCTCTTTTT--------- t0011446 2
	//
	mireap
	bbe-m0032 Bf_V2_158:1384072:1384156:- 85(nt) -39.20(kcal/mol)
	TGTCTCTGGTGTAGGGAGATCACCTCAGGCGTACAGTCTTGTCATGTAGCATGTAGCCAGACCTGATCTCCCTGCAGCGGCTGCA bbe-m0032 41
	.((..(((.(((((((((((((..((.(((.((((..((........))..))))))).))..))))))))))))).)))..)).
	*****************************************************TAGCCAGACCTGATCTCCCTGC********** bbe-m0032-3p 41
	-----------------------------------------------------TAGCCAGACCTGATCTCCCT------------ t0005416 3
	-----------------------------------------------------TAGCCAGACCTGATCTCCCTG----------- t0048540 1
	-----------------------------------------------------TAGCCAGACCTGATTTCCCTG----------- t0048541 1
	-----------------------------------------------------TAGCCAGACCTGATCTCCCTGC---------- t0001081 16
	-----------------------------------------------------TAGCCAGACCTGATCTCCTTGC---------- t0010515 2
	-----------------------------------------------------TAGCCAGACCTGATCTCCCTGCA--------- t0002824 6
	-----------------------------------------------------TAGCCAGACCTGATCTCCCTGCT--------- t0011290 2
	-----------------------------------------------------TAGCCAGACCTGATCTCCCTGCAA-------- t0001913 9
	-----------------------------------------------------TAGCCAGACCTGATCTCCCTGCAGT------- t0090007 1
	//
	mireap
	bbe-m0033 Bf_V2_158:3847402:3847480:- 79(nt) -32.50(kcal/mol)
	CCTCGTGTTCTATGGCTTTCATCCTATGTGAATGTTATCGCACATGTTCACATTGGTGGAAGTCAAAGAAGACGTGTGT bbe-m0033 20
	.(.(((.((((.(((((((((((..((((((((((........)))))))))).))))))))))).)))).))).)...
	**********TATGGCTTTCATCCTATGTGA************************************************ bbe-m0033-5p 15
	************************************************CACATTGGTGGAAGTCAAAGA********** bbe-m0033-3p 5
	----------TGTGGCTTTCATCCTATGTG------------------------------------------------- t0040162 1
	----------TATGGCTTTCATCCTATGTGA------------------------------------------------ t0002330 7
	----------TGTGGCTTTCATCCTATGTGA------------------------------------------------ t0009958 2
	----------CATGGCTTTCATCCTATGTGAA----------------------------------------------- t0054464 1
	----------TATGGCTTTCATCCTATGTGAA----------------------------------------------- t0058846 1
	----------TATGGCTTTCATCCTATGTGAAA---------------------------------------------- t0069176 1
	----------TATGGCTTTCATCCTATGTGAAT---------------------------------------------- t0069177 1
	------------TGGCTTTTATCCTATGTGAATGT-------------------------------------------- t0070717 1
	------------------------------------------------CACATTGGTGGAAGTCAAAG----------- t0008641 2
	------------------------------------------------CACATTGGTGGAAGTCAAAGA---------- t0005553 3
	//
	mireap
	bbe-m0034 Bf_V2_158:3847604:3847692:- 89(nt) -36.80(kcal/mol)
	GCCCGTGTCCAATGGCTTTCATCCTTTGTGAATGTCTGAGCACAGTTCACACTGATGGGGGTTATTGGACAAGAGTAAGACTTATGGCT bbe-m0034 5
	(((..((((((((((((..((((...(((((((((......))).))))))..))))..)))))))))))).(((.....)))..))).
	**********AATGGCTTTCATCCTTTGTGA********************************************************** bbe-m0034-5p 5
	----------AATGGCTTTCATCCTTTGT------------------------------------------------------------ t0022741 1
	----------AATGGCTTTCATCCTTTGTGA---------------------------------------------------------- t0005510 3
	----------AATGGCTTTCATCCTTTGTGAA--------------------------------------------------------- t0051885 1
	//
	mireap
	bbe-m0035 Bf_V2_158:3848769:3848847:- 79(nt) -32.50(kcal/mol)
	CCTCGTGTTCTATGGCTTTCATCCTATGTGAATGTTATCGCACATGTTCACATTGGTGGAAGTCAAAGAAGACGTGTGT bbe-m0035 20
	.(.(((.((((.(((((((((((..((((((((((........)))))))))).))))))))))).)))).))).)...
	**********TATGGCTTTCATCCTATGTGA************************************************ bbe-m0035-5p 15
	************************************************CACATTGGTGGAAGTCAAAGA********** bbe-m0035-3p 5
	----------TGTGGCTTTCATCCTATGTG------------------------------------------------- t0040162 1
	----------TATGGCTTTCATCCTATGTGA------------------------------------------------ t0002330 7
	----------TGTGGCTTTCATCCTATGTGA------------------------------------------------ t0009958 2
	----------CATGGCTTTCATCCTATGTGAA----------------------------------------------- t0054464 1
	----------TATGGCTTTCATCCTATGTGAA----------------------------------------------- t0058846 1
	----------TATGGCTTTCATCCTATGTGAAA---------------------------------------------- t0069176 1
	----------TATGGCTTTCATCCTATGTGAAT---------------------------------------------- t0069177 1
	------------TGGCTTTTATCCTATGTGAATGT-------------------------------------------- t0070717 1
	------------------------------------------------CACATTGGTGGAAGTCAAAG----------- t0008641 2
	------------------------------------------------CACATTGGTGGAAGTCAAAGA---------- t0005553 3
	//
	mireap
	bbe-m0036 Bf_V2_158:3848976:3849064:- 89(nt) -36.80(kcal/mol)
	GCCCGTGTCCAATGGCTTTCATCCTTTGTGAATGTCTGAGCACAGTTCACACTGATGGGGGTTATTGGACAAGAGTAAGACTTGTGGCT bbe-m0036 5
	(((..((((((((((((..((((...(((((((((......))).))))))..))))..)))))))))))).(((.....)))..))).
	**********AATGGCTTTCATCCTTTGTGA********************************************************** bbe-m0036-5p 5
	----------AATGGCTTTCATCCTTTGT------------------------------------------------------------ t0022741 1
	----------AATGGCTTTCATCCTTTGTGA---------------------------------------------------------- t0005510 3
	----------AATGGCTTTCATCCTTTGTGAA--------------------------------------------------------- t0051885 1
	//
	mireap
	bbe-m0037 Bf_V2_159:270197:270280:+ 84(nt) -26.10(kcal/mol)
	TACACAGGTCACACTTATAGGGTTTCTCACCTGTATGGGTTCTCATATGTCTGGATAGGTTAGCCCTGTCAGCTGTCCTGTACC bbe-m0037 3
	...(((((.((..((.((((((((....((((((.((((..........)))).)))))).)))))))).)).)).)))))...
	**********ACACTTATAGGGTTTCTCACCT**************************************************** bbe-m0037-5p 3
	----------ACACTTATAGGATTTCTCACC----------------------------------------------------- t0041535 1
	----------ACACTTATAGGATTTCTCACCT---------------------------------------------------- t0010063 2
	//
	mireap
	bbe-m0038 Bf_V2_162:2480053:2480129:- 77(nt) -41.30(kcal/mol)
	TTGTGTGGGGTGCAGAGCTTGTGCGATTGGCGCTTGACGACGAAGAGCGCCACACGCGAGCTCTTCATCCCAACCTT bbe-m0038 14
	.....(((((((.((((((((((.(..((((((((.........))))))))).)))))))))).))))))).....
	**********TGCAGAGCTTGTGCGATTGGCG********************************************* bbe-m0038-5p 14
	----------TGCAGAGCTTGTGCGATTGGCG--------------------------------------------- t0002783 6
	----------TGCAGAGCTTGTGCGATTGGCA--------------------------------------------- t0010667 2
	----------TGCAGAGCTTGTGCGATTGGCGC-------------------------------------------- t0006160 3
	----------TGCAGAGCTTGTGCGATTGGCGCT------------------------------------------- t0012017 2
	----------TGCAGAGCTTGTGCGATTGGCGCTG------------------------------------------ t0091322 1
	//
	mireap
	bbe-m0039 Bf_V2_163:118488:118572:+ 85(nt) -35.60(kcal/mol)
	TGGTCTTCTCGCCCCTGATCAGCCCGGAAGCTGTTACGTCACTTCCGTTGTATCAGCTCCAGCGCTGATCAGTGACGCGGTGACT bbe-m0039 199
	.((((.((.((.(.((((((((((.(((.((((.((((.(......).)))).))))))).).))))))))).).)).)).))))
	****************************************************TCAGCTCCAGCGCTGATCAGTGA********** bbe-m0039-3p 199
	----------------------------------------------------TCAGCTCCAGCGCTGATCAG------------- t0003183 5
	----------------------------------------------------TCAGCTCCAGCGCTGATCAGT------------ t0003265 5
	----------------------------------------------------TCAGCTCCAGCGCTGATCAGTG----------- t0000656 29
	----------------------------------------------------TCAGCTCCAGCGCTGATCAGTGA---------- t0000227 91
	----------------------------------------------------TCAGCTCCAGCGCTGATCAGTGT---------- t0000400 50
	----------------------------------------------------TCAGCTCCAGTGCTGATCAGTGA---------- t0011326 2
	----------------------------------------------------TCAGTTCCAGCGCTGATCAGTGA---------- t0011330 2
	----------------------------------------------------TCAGCTCCAGCGCTGATCAGTGAA--------- t0001715 10
	----------------------------------------------------TCAGCTCCAGCGCTGATCAGTGAT--------- t0004487 4
	-----------------------------------------------------CAGCTCCAGCGCTGATCAGTG----------- t0043922 1
	//
	mireap
	bbe-m0040 Bf_V2_163:129191:129276:+ 86(nt) -40.20(kcal/mol)
	AGCGTGTCGGCTTCCCTCATCACACCGGAAGCTGTTACGTCACTTCCGCTGTATCAGCTCCAGCTGTGATGAGTGAAGGGGCATGC bbe-m0040 118
	.(((((((..((((.((((((((((.(((.((((.((((.(......).)))).))))))).).))))))))).)))).)))))))
	*****************************************************TCAGCTCCAGCTGTGATGAGTGA********** bbe-m0040-3p 118
	-----------------------------------------------------TTAGCTCCAGCTGTGATGAG------------- t0040314 1
	-----------------------------------------------------TCAGCTCCAGCTGTGATGAGT------------ t0009819 2
	-----------------------------------------------------TCAGCTCCAGCTGTGATGAGTG----------- t0002370 7
	-----------------------------------------------------TCAGCTCCAGCTGTGATGAGTGT---------- t0000397 51
	-----------------------------------------------------TCAGCTCCAGCTGTGATGAGTGA---------- t0000443 44
	-----------------------------------------------------TCAGCTCCAGCTGTGATGAGTGC---------- t0011325 2
	-----------------------------------------------------TCAGCTCTAGCTGTGATGAGTGA---------- t0011327 2
	-----------------------------------------------------TCAGCTCCAGCTGTGATGAGTGAA--------- t0003473 5
	-----------------------------------------------------TCAGCTCCAGCTGTGATGAGTGAT--------- t0011951 2
	------------------------------------------------------CAGCTCCAGCTGTGATGAGTGT---------- t0054205 1
	-------------------------------------------------------AGCTCCAGCTGTGATGAGTGT---------- t0042280 1
	//
	mireap
	bbe-m0041 Bf_V2_163:176171:176256:- 86(nt) -39.10(kcal/mol)
	GTTCTGCACGCTCCCTTATCACTTCTTCCGCCGAGCTCGTGTCTCTGAGTCAGCTGGACGGAGAACTGATAAGGGCCCGTGCCGAA bbe-m0041 2386
	.(((.(((((..(((((((((.((((.((((((.(((((......)))))....))).))))))).)))))))))..))))).)))
	******************************************************TGGACGGAGAACTGATAAGGGC********** bbe-m0041-3p 2386
	-----------------------------------------------------CTGGACGGAGAACTGATAAGGG----------- t0005834 3
	------------------------------------------------------TGGACGGAGAACTGATAAG------------- t0000703 26
	------------------------------------------------------TGGACGGAGAATTGATAAG------------- t0008384 2
	------------------------------------------------------TGGACGGAGAACTGATAAGG------------ t0000331 61
	------------------------------------------------------TGGACGGAGAACTGATAAGA------------ t0001070 16
	------------------------------------------------------TTGACGGAGAACTGATAAGG------------ t0009192 2
	------------------------------------------------------TGGACGGAGAACTGATAAGGG----------- t0000103 262
	------------------------------------------------------TGGACGGAGAACTGATAAGGA----------- t0000271 76
	------------------------------------------------------TGGACGGAGAATTGATAAGGG----------- t0002067 8
	------------------------------------------------------TGGACGGAGAACTGATAAGGT----------- t0003282 5
	------------------------------------------------------TGGACGGAGAACTGATAAGGGA---------- t0000036 756
	------------------------------------------------------TGGACGGAGAACTGATAAGGGC---------- t0000165 139
	------------------------------------------------------TGGACGGAGAACTGATAAGGGT---------- t0000347 58
	------------------------------------------------------TGGACGGAGAATTGATAAGGGC---------- t0005955 3
	------------------------------------------------------TGGACGGAGAACTGATAAGGGCC--------- t0000043 619
	------------------------------------------------------TGGACGGAGAACTGATAAGGGCA--------- t0000162 144
	------------------------------------------------------TGGACGGAGAACTGATAAGGGCT--------- t0000479 40
	------------------------------------------------------TGGACGGAGAACTGATAAGGGAC--------- t0001224 14
	------------------------------------------------------TGGACGGAGAACTGATAAGGGCCT-------- t0000210 102
	------------------------------------------------------TGGACGGAGAACTGATAAGGGCCA-------- t0000541 35
	------------------------------------------------------TGGACGGAGAACTGATAAGGGCCC-------- t0006374 3
	-------------------------------------------------------GGACGGAGAACTGATAAGG------------ t0008143 2
	-------------------------------------------------------GGACGGAGAACTGATAAGGG----------- t0036941 1
	-------------------------------------------------------TGACGGAGAACTGATAAGGG----------- t0039414 1
	-------------------------------------------------------GGACGGAGAACTGATAAGGGA---------- t0005617 3
	-------------------------------------------------------GGACGGAGAACTGATAAGGGCC--------- t0010405 2
	-------------------------------------------------------GGACGGAGAACTGATAAGGGCCA-------- t0067379 1
	--------------------------------------------------------GACGGAGAACTGATAAGA------------ t0018722 1
	--------------------------------------------------------GACGGAGAACTGATAAGGGC---------- t0036190 1
	//
	mireap
	bbe-m0042 Bf_V2_165:210792:210872:+ 81(nt) -44.70(kcal/mol)
	TGTGATTGACAGGTCAGGATTGAGTGTTATGCTGTGAACTTGCTGTCAGTATTGCACTTATCCTGGCCTGTCAATTATGGC bbe-m0042 97
	.(((((((((((((((((((.((((((.((((((...((.....)))))))).)))))))))))))))))))))))))...
	**********AGGTCAGGATTGAGTGTTATGCT************************************************ bbe-m0042-5p 2
	*************************************************TATTGCACTTATCCTGGCCTGT********** bbe-m0042-3p 95
	----------AGGTCAGGATGGAGTGTTATGCT------------------------------------------------ t0010920 2
	-------------------------------------------------TATTGCACTTATCCTGGCC------------- t0003849 4
	-------------------------------------------------TATTGCACTTATCCTGGCCT------------ t0005419 3
	-------------------------------------------------TATTGCACTTATCCTGGCCTG----------- t0009801 2
	-------------------------------------------------TATTGCACTTATCCTGGCCTGT---------- t0000293 69
	-------------------------------------------------TATTGCACTTATTCTGGCCTGT---------- t0005909 3
	-------------------------------------------------TATTGCATTTATCCTGGCCTGT---------- t0005910 3
	-------------------------------------------------TATTGCACTTATCTTGGCCTGT---------- t0010532 2
	-------------------------------------------------TATTGCACTTATCCTGGCCTGTAA-------- t0004484 4
	-------------------------------------------------TATTGCACTTATCCTGGCCTGTAAAT------ t0099375 1
	---------------------------------------------------TTGCACTTATCCTGGCCTGT---------- t0004006 4
	//
	mireap
	bbe-m0043 Bf_V2_166:2072217:2072295:- 79(nt) -35.92(kcal/mol)
	CGCCCTGCTCTGCAACAATATTTCATCAGTGGTGAACTCCAAAATCTACTGGTGAAATGTAGTTGCGTAGGAGGCCGGC bbe-m0043 50
	((.(((.((.((((((.(((((((((((((((.............))))))))))))))).)))))).)).))).))..
	**********TGCAACAATATTTCATCAGTGG*********************************************** bbe-m0043-5p 12
	***********************************************ACTGGTGAAATGTAGTTGCGTA********** bbe-m0043-3p 38
	----------TGCAACAATATTTCATCAGTGG----------------------------------------------- t0002102 8
	----------TGCAACAATATTTCATCAGTGGA---------------------------------------------- t0004392 4
	-----------------------------------------------ACTGGTGAAATGTAGTTGCGTA---------- t0000930 19
	-----------------------------------------------ACTGGTGAAATGTAGTTGCGTAT--------- t0001150 15
	-----------------------------------------------ACTGGTGAAATGTAGTTGCGTAA--------- t0004323 4
	//
	mireap
	bbe-m0044 Bf_V2_185:1444182:1444261:+ 80(nt) -32.90(kcal/mol)
	TGTTAAGCATAAGTACTTCTTTACTATCCCATACTGAACTCAATTGTATGGAATGTAAAGAAGTATGTATGGTTAGCAGG bbe-m0044 56306
	((((((.((((.((((((((((((.((.((((((...........)))))).)))))))))))))).)))).))))))..
	**********AAGTACTTCTTTACTATCCCAT************************************************ bbe-m0044-5p 1
	************************************************TGGAATGTAAAGAAGTATGTAT********** bbe-m0044-3p 56305
	----------AGGTACTTCTTTACTATCCCAT------------------------------------------------ t0052860 1
	----------------------------------------------TCTGGAATGTAAAGAAGTATGTAT---------- t0011987 2
	-----------------------------------------------ATGGAATGTAAAGAAGTA--------------- t0016401 1
	-----------------------------------------------ATGGAATGTAAAGAAGTAT-------------- t0005070 3
	-----------------------------------------------ATGGAATGTAAAGAAGTATA------------- t0033282 1
	-----------------------------------------------ATGGAATGTAAAGAAGTATG------------- t0033283 1
	-----------------------------------------------ATGGAATGTAAAGAAGTATGT------------ t0000360 56
	-----------------------------------------------ATGGAATGTAAAGAAGTATGTA----------- t0001213 14
	-----------------------------------------------ATGGAATGTAAAGAAGTATGTT----------- t0010169 2
	-----------------------------------------------ATGGAATGTAAAGAAGTATGTAT---------- t0000159 151
	-----------------------------------------------ATGGAATGTAAAGAAGTATGTAA---------- t0000343 59
	-----------------------------------------------CTGGAATGTAAAGAAGTATGTAT---------- t0002810 6
	------------------------------------------------TGGAATGTAAAGAAGTAT-------------- t0000042 631
	------------------------------------------------TGGAATGTAAAGAAGTAA-------------- t0000726 25
	------------------------------------------------TGGAATGTAAAGAAGTGT-------------- t0001361 12
	------------------------------------------------TGGAATGTAAAGAAGCAT-------------- t0001785 9
	------------------------------------------------TGGAATGTAAAGAAGTATG------------- t0000125 205
	------------------------------------------------TGGAATGTAAAGAAGTATA------------- t0003092 5
	------------------------------------------------TGGAATGTAAAGAAGTATT------------- t0003093 5
	------------------------------------------------TGGAATGTAAAGAAGTATGT------------ t0000031 1023
	------------------------------------------------TGGAATGTAAAGAAGTATAT------------ t0000478 40
	------------------------------------------------TGGAATGTAAAGAAGTATGA------------ t0000757 24
	------------------------------------------------TGGAATGTAAAGAAGTGTGT------------ t0001281 13
	------------------------------------------------TGGAATGTAAAGAAGTATGTA----------- t0000032 912
	------------------------------------------------TGGAATGTAAAGAAGTATGTT----------- t0000631 30
	------------------------------------------------TGGAATGTAAAGAAGTATGTG----------- t0001295 13
	------------------------------------------------TGGAATGTAAAGAAGTATGTAT---------- t0000002 50452
	------------------------------------------------TGGAATGTAAAGAAGTATGTAA---------- t0000019 1769
	------------------------------------------------TGGAATGTAAAGAAGTATGTATA--------- t0000092 292
	------------------------------------------------TGGAATGTAAAGAAGTATGTATT--------- t0000102 263
	------------------------------------------------TGGAATGTAAAGAAGTATGTATG--------- t0000901 20
	------------------------------------------------TGGAATGTAAAGAAGTATGTATC--------- t0001899 9
	------------------------------------------------TGGAATGTAAAGAAGTATGTATGT-------- t0000905 20
	------------------------------------------------TGGAATGTAAAGAAGTATGTATGA-------- t0001164 15
	------------------------------------------------TGGAATGTAAAGAAGTATGTATTG-------- t0004496 4
	------------------------------------------------TGGAATGTAAAGAAGTATGTATGC-------- t0012038 2
	-------------------------------------------------GGAATGTAAAGAAGTATGTT----------- t0008872 2
	-------------------------------------------------TGAATGTAAAGAAGTATGTAT---------- t0000255 79
	-------------------------------------------------GGAATGTAAAGAAGTATGTAT---------- t0000402 49
	-------------------------------------------------CGAATGTAAAGAAGTATGTAT---------- t0009499 2
	-------------------------------------------------GGAATGTAAAGAAGTATGTAA---------- t0009680 2
	-------------------------------------------------GGAATGTAAAGAAGTATGTGT---------- t0009681 2
	-------------------------------------------------GGAATGTAAAGAAGTATGTATT--------- t0010404 2
	--------------------------------------------------GAATGTAAAGAAGTATGT------------ t0007395 2
	--------------------------------------------------GAATGTAAAGAAGTATGTA----------- t0026911 1
	--------------------------------------------------GAATGTAAAGAAGTATGTAT---------- t0000330 61
	--------------------------------------------------TAATGTAAAGAAGTATGTAT---------- t0002643 6
	--------------------------------------------------AAATGTAAAGAAGTATGTAT---------- t0008464 2
	--------------------------------------------------GAATGTAAAGAAGTATGTAA---------- t0008803 2
	--------------------------------------------------GAATGTAAAGAAGTATGTATA--------- t0009610 2
	---------------------------------------------------AATGTAAAGAAGTATGTAT---------- t0007757 2
	//
	mireap
	bbe-m0045 Bf_V2_186:1108727:1108803:+ 77(nt) -34.20(kcal/mol)
	GTTCACGGTCTATGGCACTGGTAGAATTCACTGATCGTAGACACCAGTGATTCTTCAGTCAGCCATACACCGTGGCG bbe-m0045 16
	((.((((((.(((((((((((.(((((.(((((...........)))))))))))))))..)))))).)))))))).
	**********TATGGCACTGGTAGAATTCACTGA******************************************* bbe-m0045-5p 16
	----------TATGGCACTGGTAGAATTC------------------------------------------------ t0029290 1
	----------TATGGCACTGGTAGAATTCA----------------------------------------------- t0038693 1
	----------TATGGCACTGGTAGAATTCACA--------------------------------------------- t0058840 1
	----------TATGGCACTGGTAGAATTCACT--------------------------------------------- t0058841 1
	----------TATGGCACTGGTAGAATTTACT--------------------------------------------- t0058842 1
	----------TATGGCACTGGTAGAATTCACTG-------------------------------------------- t0004381 4
	----------TATGGCACTGGTAGAATTCACTGA------------------------------------------- t0002445 7
	//
	mireap
	bbe-m0046 Bf_V2_186:1109808:1109886:+ 79(nt) -34.50(kcal/mol)
	TCTTGCTCTGTTTGGCACTAGCACATTTTTGCTGGGCAGGTGTGTAGGCCAAAATTGTTAGTGCCAAATACAGCCTGAA bbe-m0046 52
	((..(((.(((((((((((((((.(((((.(((..(((....))).))).)))))))))))))))))))).)))..)).
	**********TTTGGCACTAGCACATTTTTGCT********************************************** bbe-m0046-5p 50
	************************************************CCAAAATTGTTAGTGCCAAAT********** bbe-m0046-3p 2
	----------TTTGGCACTAGCACATTTT-------------------------------------------------- t0008443 2
	----------TTTGGCACTAGCACATTTTT------------------------------------------------- t0040765 1
	----------TTTGGCACTAGCACATTTTTGA----------------------------------------------- t0005985 3
	----------TTTGGCACTAGCACATTTTTGC----------------------------------------------- t0010785 2
	----------TTTGGCACTAGCACATTTTTGCT---------------------------------------------- t0000720 26
	----------TTTGGCACTAGCACATTTTTGCA---------------------------------------------- t0006192 3
	----------TTTGGCACTAGCACATTTTTGTT---------------------------------------------- t0006193 3
	----------TTTGGCACTAGCACATTTTTGCTT--------------------------------------------- t0012130 2
	-----------TTGGCACTAGCACATTTTTGCT---------------------------------------------- t0004301 4
	-----------TTGGCACTAGCACATTTTTGCTT--------------------------------------------- t0071667 1
	------------TGGCACTAGCACATTTTTGCT---------------------------------------------- t0009939 2
	-------------GGCACTAGCACATTTTTGCT---------------------------------------------- t0037020 1
	------------------------------------------------CCAAAATTGTTAGTGCCAAAT---------- t0009472 2
	//
	mireap
	bbe-m0047 Bf_V2_186:1687484:1687564:- 81(nt) -44.70(kcal/mol)
	ATCCCCGCCCAGTTTGTAGCATCCAGCTGAGCTGGCAGACCTGCAGCAGCTGGCTGGTTGGTGCAAACAGGGGGAGGATGG bbe-m0047 199
	((((((.(((.(((((((.((.((((((.((((((((....)))..))))))))))).)).))))))).))))).))))..
	**********AGTTTGTAGCATCCAGCTGAGCT************************************************ bbe-m0047-5p 175
	*************************************************CTGGCTGGTTGGTGCAAACAGG********** bbe-m0047-3p 23
	---------TAGTTTGTAGCATCCAGCTGAG-------------------------------------------------- t0058752 1
	----------AGTTTGTAGCATCCAGCTA---------------------------------------------------- t0023861 1
	----------AGTTTGTAGCATCCAGCTG---------------------------------------------------- t0023862 1
	----------AGTTTGTAGCATCCAGCTGA--------------------------------------------------- t0008581 2
	----------AGTTTGTAGCATCCAGCTGAG-------------------------------------------------- t0000509 37
	----------AGTTTGTAGCATTCAGCTGAG-------------------------------------------------- t0009369 2
	----------AGTTTGTAGCATCCAGCTGAGC------------------------------------------------- t0001658 10
	----------AGTTTGTAGCATCCAGCTGAGT------------------------------------------------- t0001862 9
	----------AGTTTGTAGCATCCAGCTGAGA------------------------------------------------- t0002349 7
	----------AGTTTGTAGCATCCAGCTGAGCT------------------------------------------------ t0000235 86
	----------AGTTTGTAGCATCTAGCTGAGCT------------------------------------------------ t0004332 4
	----------AGTTTGTAGCATTCAGCTGAGCT------------------------------------------------ t0010935 2
	----------AGTTTGTAGCATCCAGCTGAGCTA----------------------------------------------- t0006227 3
	----------AGTTTGTAGCATCCAGCTGAGCTT----------------------------------------------- t0011613 2
	----------AGTTTGTAGCATCCAGCTGAGCTGT---------------------------------------------- t0003491 5
	-------------TTGTAGCATCCAGCTGAGCT------------------------------------------------ t0040652 1
	-------------ATGTAGCATCCAGCTGAGCT------------------------------------------------ t0033348 1
	--------------AGTAGCATCCAGCTGAGCT------------------------------------------------ t0023745 1
	---------------GTAGCATCCAGCTGAGCTT----------------------------------------------- t0028227 1
	------------------------------------------------GCTGGCTGGTTGGTGCAAACAGG---------- t0067311 1
	------------------------------------------------GCTGGCTGGTTGGTGCAAACAGGT--------- t0078356 1
	-------------------------------------------------CTGGCTGGTTGGTGCAAACAG----------- t0009586 2
	-------------------------------------------------CTGGCTGGTTGGTGCAAACAGG---------- t0002084 8
	-------------------------------------------------CTGGCTGGTTGGTGCAAACAGGT--------- t0002399 7
	--------------------------------------------------TGGCTGGTTGGTGCAAACAGG---------- t0050135 1
	--------------------------------------------------TGGCTGGTTGGTGCAAACAGGT--------- t0005967 3
	//
	mireap
	bbe-m0048 Bf_V2_187:5247736:5247818:+ 83(nt) -38.60(kcal/mol)
	CTCGCGGCCACAGGTCTCACCTGGTGCGTAACGCTGGTATCAGATCTCGCCTTACGTGCCACGTGAGGACTCTTGGACGCGCA bbe-m0048 53
	..((((.(((..((((((((.(((..(((((.((.((........)).)).)))))..))).)))).))))..))).))))..
	**************************************************CTTACGTGCCACGTGAGGACTCT********** bbe-m0048-3p 53
	--------------------------------------------------CTTACGTGCCACGTGAGGCCT------------ t0045768 1
	--------------------------------------------------CTTACGTGCCACGTGAGGACTC----------- t0056012 1
	--------------------------------------------------CTTACGTGCCACGTGAGGACTCT---------- t0000442 44
	--------------------------------------------------CTTACGTGCCACGTGAGGACTCA---------- t0006085 3
	--------------------------------------------------CTTACGTGCCACGTGAGGACTCTT--------- t0006269 3
	--------------------------------------------------CTTACGTGCCACGTGAGGACTCTTT-------- t0087676 1
	//
	mireap
	bbe-m0049 Bf_V2_187:6715328:6715411:+ 84(nt) -36.64(kcal/mol)
	TCACAGACGATGAGCCAATGCGGCATGTAAAAGGCTAAAAACGTTCTGTGTCTTTACGTGCCACATTGTCTCCTTGTCTGCTGT bbe-m0049 4
	.(((((((((.(((.(((((.((((((((((.(((..............))))))))))))).))))).))).))))))).)).
	****************************************************TTTACGTGCCACATTGTCTCCT********** bbe-m0049-3p 4
	----------------------------------------------------TTTATGTGCCACATTGTCT------------- t0031031 1
	----------------------------------------------------TTTACGTGCCACATTGTCTCCT---------- t0061352 1
	----------------------------------------------------TTTACGTGCCACATTGTTTCCT---------- t0061353 1
	-----------------------------------------------------TTACGTGCCACATTGTCTCCT---------- t0050647 1
	//
	mireap
	bbe-m0050 Bf_V2_187:2732943:2733023:- 81(nt) -53.90(kcal/mol)
	TATAGAAGGGTAGCCTGGGTACCATCCGTATTCTACCGGGCCCCGGTAGAATTCGGATGGTACCCAGGCTAATAGAAGGGA bbe-m0050 3
	..........((((((((((((((((((.((((((((((...)))))))))).))))))))))))))))))..........
	*************************************************AATTCGGATGGTACCCAGGCTA********** bbe-m0050-3p 3
	-------------------------------------------------AATTCGGATGGCACCCAGGCT----------- t0041450 1
	-------------------------------------------------AATTCGGATGGCACCCAGGCTA---------- t0010055 2
	//
	mireap
	bbe-m0051 Bf_V2_187:2758502:2758583:- 82(nt) -55.50(kcal/mol)
	TATAGAAGGGTAGCCTGGGTACCATCCGTATTCTACCGGAGCCCCGGTAGAATTCGGATGGTACCCAGGCTAATAGAAGGGA bbe-m0051 3
	..........((((((((((((((((((.((((((((((....)))))))))).))))))))))))))))))..........
	**************************************************AATTCGGATGGTACCCAGGCTA********** bbe-m0051-3p 3
	--------------------------------------------------AATTCGGATGGCACCCAGGCT----------- t0041450 1
	--------------------------------------------------AATTCGGATGGCACCCAGGCTA---------- t0010055 2
	//
	mireap
	bbe-m0052 Bf_V2_187:4422159:4422228:- 70(nt) -19.30(kcal/mol)
	TCCACTCGGTCTCCTCATTTTAGTGGTAGACAGTTTCTCTTGCACATGTGGAAGGAGGAGGTCATATTGT bbe-m0052 4
	.......(..((((((.(((((((((((((.......)).))).))).))))).))))))..).......
	****************************************TGCACATGTGGAAGGAGGAG********** bbe-m0052-3p 4
	----------------------------------------TGCACATGTGGACGGAGGA----------- t0030007 1
	----------------------------------------TGCACATGTGGACGGAGGAG---------- t0009099 2
	----------------------------------------TGCACATGTGGACGGAGGAGG--------- t0049774 1
	//
	mireap
	bbe-m0053 Bf_V2_187:5550944:5551022:- 79(nt) -37.90(kcal/mol)
	GGTTTTCCACGGGCAATGTATCTAGCGCAACACGTTAACCCGAGCTGTTGCATAGGTACATTGGTCAGTGGGAGCCCAC bbe-m0053 278
	((.(((((((((.(((((((((((..((((((.(((......))))))))).))))))))))).)).))))))).))..
	**********GGGCAATGTATCTAGCGCAACA*********************************************** bbe-m0053-5p 2
	***********************************************TTGCATAGGTACATTGGTCAGT********** bbe-m0053-3p 276
	----------GGGCAATGTATCTAGCGCAACA----------------------------------------------- t0010422 2
	-----------------------------------------------TTGCATAGGTACATTGGT-------------- t0022027 1
	-----------------------------------------------TTGCATAGGTACATTGGTCA------------ t0001392 12
	-----------------------------------------------TTGCATAGGTACATTGGTCAG----------- t0001210 14
	-----------------------------------------------TTGCATAGGTACATTGGTCAA----------- t0002342 7
	-----------------------------------------------TTGCATAGGTACATTGGTCAT----------- t0009988 2
	-----------------------------------------------TTGCATAGGTACATTGGTCAGT---------- t0000129 200
	-----------------------------------------------TTGCATAGGTACATTGGTCAGA---------- t0002790 6
	-----------------------------------------------TTGCATAGGTACATTGGTCAGTA--------- t0001225 14
	-----------------------------------------------TTGCATAGGTACATTGGTCAGTT--------- t0001324 13
	------------------------------------------------TGCATAGGTACATTGGTCAG----------- t0039617 1
	------------------------------------------------TGCATAGGTACATTGGTCAGT---------- t0005701 3
	-------------------------------------------------GCATAGGTACATTGGTCAGT---------- t0008845 2
	-------------------------------------------------GCATAGGTACATTGGTCAGTA--------- t0046567 1
	//
	mireap
	bbe-m0054 Bf_V2_187:5824849:5824928:- 80(nt) -28.00(kcal/mol)
	CACCACATTGTGAAAGACATGGGTAGTGAGATTTGTATCATGAATTTATCCCATTTCCCTGTCTTTCAACAAGGTGTTGG bbe-m0054 1784
	((.(((.((((((((((((.(((.((((.(((..((.......))..))).)))).))))))))))).)))).))).)).
	**********TGAAAGACATGGGTAGTGAGAT************************************************ bbe-m0054-5p 1784
	---------CTGAAAGACATGGGTAGTGAGAT------------------------------------------------ t0006078 3
	----------TGAAAGACATGGGTAGTA---------------------------------------------------- t0021131 1
	----------TGAAAGACATGGGTAGTG---------------------------------------------------- t0021132 1
	----------TGAAAGACATGGGTAGTGA--------------------------------------------------- t0001995 8
	----------TGAAAGACATGGGTAGTGAG-------------------------------------------------- t0001280 13
	----------TGAAAGACATGGGTAGTGAGA------------------------------------------------- t0000132 192
	----------TGAAAGACATGGGTAGTGAGT------------------------------------------------- t0005686 3
	----------TGAAAGACATGGGTAGTGAGAT------------------------------------------------ t0000026 1142
	----------TGAAAGACATGGGTAGTGAGATT----------------------------------------------- t0000126 203
	----------TGAAAGACATGGGTAGTGAGATA----------------------------------------------- t0000189 117
	----------TGAAAGACATGGGTAGTGAGATTT---------------------------------------------- t0000414 48
	----------TGAAAGACATGGGTAGTGAGATAT---------------------------------------------- t0000499 38
	----------TGAAAGACATGGGTAGTGAGATTA---------------------------------------------- t0001916 9
	----------TGAAAGACATGGGTAGTGAGATCT---------------------------------------------- t0011993 2
	-----------GAAAGACATGGGTAGTGAGAT------------------------------------------------ t0009603 2
	------------AAAGACATGGGTAGTGAGATTG---------------------------------------------- t0051316 1
	--------------AGACATGGGTAGTGAGAT------------------------------------------------ t0015543 1
	//
	mireap
	bbe-m0055 Bf_V2_18:2394934:2395015:+ 82(nt) -47.80(kcal/mol)
	ACCCTGAGAGGCGTAGCTCTTCAAACGGTAGCTCTGTGGTTACCTGATCAAAGCTGCCAGATGAAGAGCTGTGCTTCCAGGG bbe-m0055 88157
	.(((((.((((((((((((((((...(((((((...(((((....))))).)))))))...)))))))))))))))))))))
	**************************************************AAGCTGCCAGATGAAGAGCTGT********** bbe-m0055-3p 88157
	-------------------------------------------------CAAGCTGCCAGATGAAGAGCTG----------- t0010192 2
	-------------------------------------------------TAAGCTGCCAGATGAAGAGCTG----------- t0010486 2
	-------------------------------------------------CAAGCTGCCAGATGAAGAGCTGT---------- t0001885 9
	--------------------------------------------------AAGCTGCCAGATGAAGAG-------------- t0000249 82
	--------------------------------------------------AAGCTGCCAGATGAAGAGC------------- t0000121 217
	--------------------------------------------------AAGCTGCCAGATGAAGAGT------------- t0000340 59
	--------------------------------------------------AAGCTGTCAGATGAAGAGC------------- t0002569 6
	--------------------------------------------------AAGCTGCCAGATGAAGAGA------------- t0003043 5
	--------------------------------------------------AAGTTGCCAGATGAAGAGC------------- t0003752 4
	--------------------------------------------------AAGCTGCCAGATGAAGAGCT------------ t0000058 440
	--------------------------------------------------AAGCTGCCAGATGAAGAGGT------------ t0001493 11
	--------------------------------------------------AAGCTGCCAGATGAAGAGCA------------ t0002003 8
	--------------------------------------------------AAGCTGCCAGATGAAGAGCTG----------- t0000007 7370
	--------------------------------------------------AAGCTGCCAGATGAAGAGCTA----------- t0000170 135
	--------------------------------------------------AAGCTGCCAGATGAAGAGCTGT---------- t0000001 77585
	--------------------------------------------------AAGCTGCCAGATGAAGAGCTGA---------- t0000025 1266
	--------------------------------------------------AAGCTGCCAGATGAAGAGCTGTA--------- t0000051 486
	--------------------------------------------------AAGCTGCCAGATGAAGAGCTGTT--------- t0000075 340
	---------------------------------------------------AGCTGCCAGATGAAGAGCT------------ t0023468 1
	---------------------------------------------------AGCTGCCAGATGAAGAGCTG----------- t0003117 5
	---------------------------------------------------ACCTGCCAGATGAAGAGCTG----------- t0008524 2
	---------------------------------------------------AGCTGCCAGATGAAGAGCTGT---------- t0000394 51
	---------------------------------------------------ATCTGCCAGATGAAGAGCTGT---------- t0001129 15
	---------------------------------------------------ACCTGCCAGATGAAGAGCTGT---------- t0001646 10
	---------------------------------------------------AACTGCCAGATGAAGAGCTGT---------- t0009237 2
	----------------------------------------------------GCTGCCAGATGAAGAGCTG----------- t0008133 2
	----------------------------------------------------GCTGCCAGATGAAGAGCTGT---------- t0001824 9
	-----------------------------------------------------CTGCCAGATGAAGAGCTGT---------- t0001371 12
	-----------------------------------------------------ATGCCAGATGAAGAGCTGT---------- t0003054 5
	------------------------------------------------------TGCCAGATGAAGAGCTGT---------- t0001058 16
	//
	mireap
	bbe-m0056 Bf_V2_195:400328:400407:+ 80(nt) -32.80(kcal/mol)
	CTGAGTGTTGTCTTTGGTTATCTAGCTGTATGAGAGTCTTTTGTCACCATAAAGCTAGGTAACCAAAACAACAACCATTC bbe-m0056 293
	.((..((((((.(((((((((((((((.((((.(.(.(....).).))))).)))))))))))))))))))))..))...
	**********TCTTTGGTTATCTAGCTGTATGA*********************************************** bbe-m0056-5p 211
	*************************************************TAAAGCTAGGTAACCAAAACA********** bbe-m0056-3p 82
	----------TCTTTGGTTATCTAGCTGT--------------------------------------------------- t0005215 3
	----------TCTTTGGTTATCTAGCTGTA-------------------------------------------------- t0009064 2
	----------TCTTTGGTTATCTAGCTGTAT------------------------------------------------- t0002335 7
	----------TCTTTGGTTATCTAGCTGTATG------------------------------------------------ t0000893 20
	----------TCTTTGGTTATCTAGCTGTATGA----------------------------------------------- t0000184 121
	----------TCTTTGGTTATCTAGCTGTATGT----------------------------------------------- t0001896 9
	----------TCTTTGGTTATTTAGCTGTATGA----------------------------------------------- t0002128 8
	----------TTTTTGGTTATCTAGCTGTATGA----------------------------------------------- t0002835 6
	----------TCTTTGGTTATCTAGCTGTATGAA---------------------------------------------- t0000947 19
	----------TCTTTGGTTATCTAGCTGTATGAAA--------------------------------------------- t0012521 2
	-----------TTTTGGTTATCTAGCTGTATGA----------------------------------------------- t0010793 2
	-----------CTTTGGTTATCTAGCTGTATGAT---------------------------------------------- t0066417 1
	------------TTTGGTTATCTAGCTGTATGA----------------------------------------------- t0010015 2
	------------TTTGGTTATCTAGCTGTATGAAA--------------------------------------------- t0071838 1
	-------------TTGGTTATCTAGCTGTATGA----------------------------------------------- t0003205 5
	-------------TTGGTTATCTAGCTGTATGT----------------------------------------------- t0009197 2
	-------------TTGGTTATCTAGCTGTATGAA---------------------------------------------- t0051051 1
	------------------------------------------------ATAAAGCTAGGTAACCAA-------------- t0016121 1
	------------------------------------------------ATAAAGCTAGGTAACCAAAAC----------- t0042693 1
	------------------------------------------------ATAAAGCTAGGTAACCAAAACA---------- t0003315 5
	------------------------------------------------ATAAAGCTAGGTAACCAAAACAA--------- t0010936 2
	-------------------------------------------------TAAAGCTAGGTAACCAAAACA---------- t0000439 44
	-------------------------------------------------TAAAGCTAGGTAACCAAAACAA--------- t0000670 28
	--------------------------------------------------AAAGCTAGGTAACCAAAACA---------- t0031246 1
	//
	mireap
	bbe-m0057 Bf_V2_195:901464:901541:- 78(nt) -38.70(kcal/mol)
	GCTGTTTGGGAAGATGAGCTGTTCTGCTACAGCTGCTTGTCGGACTAGCGTAACAGGACGCTCGTCTGCCCAAACATC bbe-m0057 63
	..((((((((.((((((((.((((((.(((.((((.((....)).))))))).)))))))))))))).))))))))..
	**********AAGATGAGCTGTTCTGCTACAG********************************************** bbe-m0057-5p 63
	----------AAGATGAGCTGTTCTGCTA------------------------------------------------- t0022525 1
	----------AAGATGAGCTGTTCTGCTAC------------------------------------------------ t0031514 1
	----------AAGATGAGCTGTTCTGCTACG----------------------------------------------- t0041185 1
	----------AAGATGAGCTGTTCTGCTACGG---------------------------------------------- t0000381 53
	----------AAGATGAGCTGTTCTGCTACGGC--------------------------------------------- t0005996 3
	----------AAGATGAGCTGTTCTGCTACGGCT-------------------------------------------- t0004419 4
	//
	mireap
	bbe-m0058 Bf_V2_196:2749692:2749791:+ 100(nt) -41.70(kcal/mol)
	TTGGCAAGTCTGCTTGGCACTGGGGAATCCTTTGTGTTAAATGTAAGGCTTTTACATGGTTGTATCATAGAATTCCCCCGTACCGAGTGGACTTGTTCAG bbe-m0058 5
	..((((((((..(((((.((.(((((((..((((((.((.(((((((...))))))).....)).))))))))))))).)).)))))..))))))))...
	*******************************************************************TAGAATTCCCCCGTACCGAGTGG********** bbe-m0058-3p 5
	-------------------------------------------------------------------TAGAATTCCCCCGTACCGAGTGG---------- t0003423 5
	//
	mireap
	bbe-m0059 Bf_V2_196:6167731:6167823:+ 93(nt) -33.20(kcal/mol)
	CTTGTCCCTGATTTGGAGTGCAGAGTGGCCTGTTAACTACAGACCAGGTCTTTCTACATCTCCAAAACAGGGCCCAGAAAACTTGCAACGAGG bbe-m0059 163
	((.(.(((((.(((((((((.((((.((((((............)))))).)))).)).))))))).))))).).))....((((...)))).
	**********ATTTGGAGTGCAGAGTGGCCT************************************************************** bbe-m0059-5p 163
	----------ATTTGGAGTGCAGAGTGG----------------------------------------------------------------- t0007237 2
	----------ATTTGGAGTGCAGAGTGGCC--------------------------------------------------------------- t0008622 2
	----------ATTTGGAGTGCAGAGTGGCCT-------------------------------------------------------------- t0000264 77
	----------ATTTGGAGTGCAGAGTGGCCTG------------------------------------------------------------- t0000889 20
	----------ATTTGGAGTGCAGAGTGGCCTT------------------------------------------------------------- t0002081 8
	----------ATTTGGAGTGCAGAGTGGCCTGT------------------------------------------------------------ t0000488 39
	----------ATTTGGAGTGCAGAGTGGCCTAT------------------------------------------------------------ t0006042 3
	----------ATTTGGAGTGCAGAGTGGCCTGA------------------------------------------------------------ t0010968 2
	----------ATTTGGAGTGCAGAGTGGCCTGTAA---------------------------------------------------------- t0085504 1
	-----------ATTGGAGTGCAGAGTGGCCT-------------------------------------------------------------- t0008619 2
	-----------ATTGGAGTGCAGAGTGGCCTGT------------------------------------------------------------ t0010178 2
	-----------ATTGGAGTGCAGAGTGGCCTGTT----------------------------------------------------------- t0063942 1
	------------ATGGAGTGCAGAGTGGCCT-------------------------------------------------------------- t0024237 1
	-------------TGGAGTGCAGAGTGGCCT-------------------------------------------------------------- t0007657 2
	-------------TGGAGTGCAGAGTGGCCTGTT----------------------------------------------------------- t0050057 1
	//
	mireap
	bbe-m0060 Bf_V2_196:8042892:8042981:- 90(nt) -21.00(kcal/mol)
	GATGGTAACGGCTTCATCAGTGCTGCGGAGCTGCGTCACGTGATGACCAACCTGGGAGAGAAGCTGACAGATGAAGAGGTGGATGAGATG bbe-m0060 11
	........(.(((((.(((...((((((..((.((((....)))).((.....))...))...))).))).))).))))).)........
	************************************************************AAGCTGACAGATGAAGAGGT********** bbe-m0060-3p 11
	------------------------------------------------------------AAGCTGCCAGATGAAGAGGT---------- t0001493 11
	//
	mireap
	bbe-m0061 Bf_V2_196:8068143:8068232:- 90(nt) -22.00(kcal/mol)
	GATGGCAACGGCTTCATCAGTGCTGCGGAGCTGCGTCACGTGATGACCAACCTGGGAGAGAAGCTGACAGATGAAGAGGTGGATGAGATG bbe-m0061 11
	.((..((.(.(((((.(((...((((((..((.((((....)))).((.....))...))...))).))).))).))))).).))..)).
	************************************************************AAGCTGACAGATGAAGAGGT********** bbe-m0061-3p 11
	------------------------------------------------------------AAGCTGCCAGATGAAGAGGT---------- t0001493 11
	//
	mireap
	bbe-m0062 Bf_V2_19:551605:551699:- 95(nt) -38.60(kcal/mol)
	TAGGAGTCGCTGGAAAAAGTAGAAATTGGCCAAATAGACTGAAAGTTAATTAACACACTACTTTGGCAAATTTCTACTATTTCCAGTGACATATG bbe-m0062 3
	.....(((((((((((.((((((((((.(((((((((..((...(((....))).))))).)))))).)))))))))).))))))))))).....
	**********TGGAAAAAGTAGAAATTGGCC**************************************************************** bbe-m0062-5p 3
	----------AGGAAAAAGTAGAAATTGGC----------------------------------------------------------------- t0032527 1
	----------TGGAAAGAGTAGAAATTGGCC---------------------------------------------------------------- t0009913 2
	//
	mireap
	bbe-m0063 Bf_V2_1:3507597:3507663:- 67(nt) -20.60(kcal/mol)
	GTTGGAGCGGCTATTTGGCACGGCAGGTATATGCTAATCCGTGTTAGTATAGTGGTGAGTATCCCCG bbe-m0063 22
	...(((((.((((((((((((((..(((....)))...))))))))).))))).)).....)))...
	*************************************TCCGTGTTAGTATAGTGGTG********** bbe-m0063-3p 22
	-------------------------------------TCCGTGTTGGTATAGTGG------------ t0020925 1
	-------------------------------------TCCGTGTTAGTATAGTGGT----------- t0008312 2
	-------------------------------------TCCGTGTTGGTATAGTGGTG---------- t0001390 12
	-------------------------------------TCCGTGTTAGTATAGTGGTG---------- t0002648 6
	-------------------------------------TCCGTGTTAGTATAGTGGTGA--------- t0049047 1
	//
	mireap
	bbe-m0064 Bf_V2_200:1228476:1228551:- 76(nt) -31.80(kcal/mol)
	TGATGAAGTTTTCTCGATTGTTCTGGTCCATCTCTATTTTTGTGATGGACCAATACAACCGCGAACCCGTCATCAT bbe-m0064 64
	((((((.(..(((.((.((((..(((((((((.(.......).)))))))))..)))).)).)))..).)))))).
	**********TTCTCGATTGTTCTGGTCCAT********************************************* bbe-m0064-5p 64
	----------TTCTCGATTGTTCTGGTCCA---------------------------------------------- t0004005 4
	----------TTCTCGATTGTTCTGGTCCAG--------------------------------------------- t0000573 33
	----------TTCTCGATTGTTCTGGTCCAT--------------------------------------------- t0009981 2
	----------TTCTCGATTGTTCTGGTCCAGC-------------------------------------------- t0001421 12
	-----------TCTCGATTGTTCTGGTCCAG--------------------------------------------- t0039181 1
	-----------TCTCGATTGTTCTGGTCCAGCT------------------------------------------- t0002100 8
	-------------TCGATTGTTCTGGTCCAG--------------------------------------------- t0003729 4
	//
	mireap
	bbe-m0065 Bf_V2_201:1087911:1087988:- 78(nt) -32.70(kcal/mol)
	GTGTTCTGGGTGATATGTTTGATATTTGGTTGTTAACTTCTATCCAACCAATATATCAAACATATGATCCAAGGCCCC bbe-m0065 63
	..((..(((((.((((((((((((((((((((............))))))).))))))))))))).)))))..))...
	**********TGATATGTTTGATATTTGGTTG********************************************** bbe-m0065-5p 60
	**********************************************ACCAATATATCAAACATATGAT********** bbe-m0065-3p 3
	---------CTGATATGTTTGATATTTGGTT----------------------------------------------- t0055776 1
	----------TGATATGTTTGATATTTGG------------------------------------------------- t0008359 2
	----------TGATATGTTTGATATTTGGT------------------------------------------------ t0002658 6
	----------TGATATGTTTGATATTTGGTT----------------------------------------------- t0001516 11
	----------TGATATGTTTGATATTTGGTTG---------------------------------------------- t0000981 18
	----------TGATATGTTTGATATTTGGTTT---------------------------------------------- t0005940 3
	----------TGATATGTTTGATATTTGGTTGA--------------------------------------------- t0001434 12
	----------TGATATGTTTGATATTTGGTTGT--------------------------------------------- t0002413 7
	----------------------------------------------ACCAATATATCGAACATATGAT---------- t0052088 1
	----------------------------------------------ACCAATATATCGAACATATGATC--------- t0062354 1
	------------------------------------------------CAATATATCGAACATATGATC--------- t0043569 1
	//
	mireap
	bbe-m0066 Bf_V2_204:2081930:2081993:- 64(nt) -20.10(kcal/mol)
	TATGGATGGTGTTTAGCACCAAGGACAGGCCTGGTCACCTATGTGTTTAGCACCATATGCCAGA bbe-m0066 3
	..(((((((((((.(((((..(((...(((...))).)))..))))).))))))))...)))..
	**********GTTTAGCACCAAGGACAGGC********************************** bbe-m0066-5p 3
	----------GTTTAGCACCAAGGACAGGC---------------------------------- t0005404 3
	//
	mireap
	bbe-m0067 Bf_V2_211:355975:356052:- 78(nt) -33.00(kcal/mol)
	TCGGCAACATCTTACCAGGCAGCATTTAGTTTTTGAAAGGAATACTAATACTGTCTGGTAATGATGTTGGTGGGGTTC bbe-m0067 646
	(((.((((((((((((((((((...(((((.(((.....))).)))))..))))))))))).))))))).))).....
	**********CTTACCAGGCAGCATTTAGT************************************************ bbe-m0067-5p 2
	*********************************************TAATACTGTCTGGTAATGATGTT********** bbe-m0067-3p 644
	-------CATCTTACCAGGCAGCATTTAG------------------------------------------------- t0054430 1
	----------CTTACCAGGCAGCATTTAGT------------------------------------------------ t0035814 1
	---------------------------------------------TAATACTGTCTGGTAATG--------------- t0007577 2
	---------------------------------------------TAATACTGTCTGGTAATGA-------------- t0003845 4
	---------------------------------------------TAATGCTGTCTGGTAATGA-------------- t0008263 2
	---------------------------------------------TAATACTGTCTGGTAATGAT------------- t0003963 4
	---------------------------------------------TAATACTGTCTGGTAATGATG------------ t0000526 36
	---------------------------------------------TAATGCTGTCTGGTAATGATG------------ t0003253 5
	---------------------------------------------TAATACTGTCTGGTAATGATT------------ t0004102 4
	---------------------------------------------TAATACTGTCTGGTAATGATA------------ t0009758 2
	---------------------------------------------TAATACTTTCTGGTAATGATG------------ t0009759 2
	---------------------------------------------TAATACTGTCTGGTAATGATGT----------- t0000354 57
	---------------------------------------------TAATACTGTCTGGTAATGATGA----------- t0001144 15
	---------------------------------------------TAACACTGTCTGGTAATGATGT----------- t0001414 12
	---------------------------------------------TAATGCTGTCTGGTAATGATGT----------- t0001669 10
	---------------------------------------------TAATACTGTCTGGTAATGATGTT---------- t0000109 238
	---------------------------------------------TAATGCTGTCTGGTAATGATGTT---------- t0000472 41
	---------------------------------------------TAATACTGTCTGGTAATGATTTT---------- t0002819 6
	---------------------------------------------TAATACTGTCTGGTAATGATGTA---------- t0004373 4
	---------------------------------------------TAATACTGTCTGGTAATGATGTTT--------- t0000187 119
	---------------------------------------------TAATACTGTCTGGTAATGATGTTA--------- t0000315 65
	----------------------------------------------AATACTGCCTGGTAATGATGT----------- t0009265 2
	----------------------------------------------AATACTGTCTGGTAATGATGTT---------- t0005752 3
	----------------------------------------------AATACTGTCTGGTAATGATGTTT--------- t0002384 7
	-----------------------------------------------ATACTGTCTGGTAATGATGTT---------- t0009376 2
	-----------------------------------------------ATACTGTCTGGTAATGATGTTT--------- t0053135 1
	------------------------------------------------TACTGTCTGGTAATGATGTT---------- t0038441 1
	//
	mireap
	bbe-m0068 Bf_V2_211:358771:358849:- 79(nt) -41.00(kcal/mol)
	GCGGAGTTGTGTCATCTTACCTGGCAGGTTTAGATGGTTCTGGGATCTAACACTGTCTGGTAATGATGACGGGACTCCG bbe-m0068 523
	.(((((((.((((((((((((.(((((..((((((.........))))))..))))).))))).))))))).)))))))
	***********************************************TAACACTGTCTGGTAATGATGA********** bbe-m0068-3p 523
	-----------------------------------------------TAACACTGTCTGGTAATGA------------- t0003842 4
	-----------------------------------------------TAACACTGTCTGGTAATGAT------------ t0001639 10
	-----------------------------------------------TAACACTGTCTGGTAATGATG----------- t0000260 78
	-----------------------------------------------TAACACTGTCTGGTAATGATT----------- t0009751 2
	-----------------------------------------------TAACACTGTCTGGTAATGATGA---------- t0000143 175
	-----------------------------------------------TAATACTGTCTGGTAATGATGA---------- t0001144 15
	-----------------------------------------------TAACACTGTCTGGTAATGATGT---------- t0001414 12
	-----------------------------------------------TAACACTGTTTGGTAATGATGA---------- t0005897 3
	-----------------------------------------------TAACACTGTCTGGTAATGATGAA--------- t0000292 70
	-----------------------------------------------TAACACTGTCTGGTAATGATGAT--------- t0000339 60
	-----------------------------------------------TAACACTGTCTGGTAATGATGAC--------- t0000536 35
	-----------------------------------------------TAACACTGTCTGGTAATGATGACT-------- t0000540 35
	-----------------------------------------------TAACACTGTCTGGTAATGATGACA-------- t0000903 20
	------------------------------------------------AACACTGTCTGGTAATGAT------------ t0007732 2
	------------------------------------------------AACACTGTCTGGTAATGCTG----------- t0031352 1
	---------------------------------------------------ACTGTCTGGTAATGATGA---------- t0015478 1
	//
	mireap
	bbe-m0069 Bf_V2_211:361511:361588:- 78(nt) -24.40(kcal/mol)
	GATTCCTGACATCTTACTTGGCAGCATTCGATGTGTTTCCATATTCAAATACTGCCTGGTAATGATGCCAGTCAAGTT bbe-m0069 88
	.....(((.(((((((((.(((((.(((.((((((....))))))..))).))))).))))).)))).))).......
	**********ATCTTACTTGGCAGCATTCG************************************************ bbe-m0069-5p 11
	**********************************************AAATACTGCCTGGTAATGATGC********** bbe-m0069-3p 77
	----------ATCTTACTTGGCAGCATTCG------------------------------------------------ t0002012 8
	----------ATCTTACTTGGCAGCATTCGA----------------------------------------------- t0005543 3
	----------------------------------------------AAATACTGCCTGGTAATGA------------- t0003038 5
	----------------------------------------------AAATGCTGCCTGGTAATGAT------------ t0008463 2
	----------------------------------------------AAATACTGCCTGGTAATGATG----------- t0001284 13
	----------------------------------------------AAATACTGCCTGGTAATGATA----------- t0005495 3
	----------------------------------------------AAATGCTGCCTGGTAATGATG----------- t0009227 2
	----------------------------------------------AAATACTGCCTGGTAATGATGT---------- t0000761 24
	----------------------------------------------AAATACTGCCTGGTAATGATGA---------- t0001138 15
	----------------------------------------------AAATACTGCCTGGTAATGATGC---------- t0004166 4
	----------------------------------------------AAATACTGCCTGGTAATGATGCT--------- t0004309 4
	----------------------------------------------AAATACTGCCTGGTAATGATGCAA-------- t0011499 2
	-----------------------------------------------AATACTGCCTGGTAATGATG----------- t0031667 1
	-----------------------------------------------AATACTGCCTGGTAATGATGT---------- t0009265 2
	//
	mireap
	bbe-m0070 Bf_V2_216:774431:774508:- 78(nt) -33.60(kcal/mol)
	CCTGACAAGAAGGTCGTGATAGGTGGCAATGTTGTACCCACACAAATATTGCACTTGTCCCGGCCTTTTTGCTTTGGC bbe-m0070 1142
	((.(((((((((((((.((((((((.(((((((((......)).))))))))))))))).))))))))))).)).)).
	**********AGGTCGTGATAGGTGGCAATGTT********************************************* bbe-m0070-5p 51
	**********************************************TATTGCACTTGTCCCGGCCTTT********** bbe-m0070-3p 1091
	----------AGGTCGTGATAGGTGGCAA------------------------------------------------- t0023698 1
	----------AGGTCGTGATAGGTGGCAATG----------------------------------------------- t0042506 1
	----------AGGTCGTGATAGGTGGCAATGT---------------------------------------------- t0002737 6
	----------AGGTCGTGATAGGTGGCAATGTT--------------------------------------------- t0000463 42
	----------AGGTCGTGATAGGTGGCAATGTTT-------------------------------------------- t0073863 1
	---------------------------------------------ATATTGCACTTGTCCCGGCCTTTT--------- t0074212 1
	----------------------------------------------TATTGCACTTGTCCCGGC-------------- t0001975 8
	----------------------------------------------TATTGCACTTGTCCCGGCC------------- t0001619 10
	----------------------------------------------TATTGCACTTGTTCCGGCC------------- t0005202 3
	----------------------------------------------TATTGCACTTGTCCCGGCCT------------ t0000568 33
	----------------------------------------------TATTGCACTCGTCCCGGCCT------------ t0003178 5
	----------------------------------------------TATTGCACTTGTCCCGGCCTT----------- t0000199 112
	----------------------------------------------TATTGCACTTGTCCCGGCTTT----------- t0001653 10
	----------------------------------------------TATTGCACTTGTCCTGGCCTT----------- t0003260 5
	----------------------------------------------TATTGCACTTGTCCCGGCCTA----------- t0005670 3
	----------------------------------------------TATTGCACTTGTCCCGGCCTTT---------- t0000040 667
	----------------------------------------------TATTGCACTTGTTCCGGCCTTT---------- t0000440 44
	----------------------------------------------TATTGCACTTGTCTCGGCCTTT---------- t0000765 24
	----------------------------------------------TATTGCATTTGTCCCGGCCTTT---------- t0000892 20
	----------------------------------------------TATTGCACTTGTCCCGGCCTTA---------- t0001418 12
	----------------------------------------------TATTGCACTTGTCCTGGCCTTT---------- t0001671 10
	----------------------------------------------TATTGCACTTGTCCCGGCTTTT---------- t0001873 9
	----------------------------------------------TATTGTACTTGTCCCGGCCTTT---------- t0001874 9
	----------------------------------------------TATTGCACTTGTCCCGGCCTTTT--------- t0000582 33
	----------------------------------------------TATTGCACTTGTCCCGGCCTTTA--------- t0000988 18
	----------------------------------------------TATTGCACTTGTTCCGGCCTTTT--------- t0011313 2
	----------------------------------------------TATTGCACTTGTCCCGGCCTTTAT-------- t0006346 3
	----------------------------------------------TATTGCACTTGTCCCGGCCTTTTA-------- t0006347 3
	-----------------------------------------------ATTGCACTTGTCCCGGCCTTT---------- t0002679 6
	-----------------------------------------------ATTGCACTTGTCCCGGCTTTTT--------- t0010177 2
	-----------------------------------------------ATTGCACTTGTCCCGGCCTTTAT-------- t0063938 1
	------------------------------------------------TTGCACTTGTCCCGGCCT------------ t0022023 1
	------------------------------------------------TTGCACTTGTCCCGGCCTT----------- t0003877 4
	------------------------------------------------TTGCACTTGTCCCGGCCTTT---------- t0000820 22
	------------------------------------------------TTGCACTTGTCCCGGCCTTTA--------- t0050934 1
	-------------------------------------------------TGCACTTGTCCCGGCCTTT---------- t0005227 3
	-------------------------------------------------TGCACTTGTCCCGGCCTTTT--------- t0039598 1
	--------------------------------------------------GCACTTGTCCCGGCCTTT---------- t0002549 6
	//
	mireap
	bbe-m0071 Bf_V2_216:776297:776374:- 78(nt) -33.60(kcal/mol)
	CCTGACAAGAAGGTCGTGATAGGTGGCAATGTTGTACCCACACAAATATTGCACTTGTCCCGGCCTTTTTGCTTTGGC bbe-m0071 1146
	((.(((((((((((((.((((((((.(((((((((......)).))))))))))))))).))))))))))).)).)).
	**********AGGTCGTGATAGGTGGCAATGTT********************************************* bbe-m0071-5p 51
	**********************************************TATTGCACTTGTCCCGGCCTTT********** bbe-m0071-3p 1095
	----------AGGTCGTGATAGGTGGCAA------------------------------------------------- t0023698 1
	----------AGGTCGTGATAGGTGGCAATG----------------------------------------------- t0042506 1
	----------AGGTCGTGATAGGTGGCAATGT---------------------------------------------- t0002737 6
	----------AGGTCGTGATAGGTGGCAATGTT--------------------------------------------- t0000463 42
	----------AGGTCGTGATAGGTGGCAATGTTT-------------------------------------------- t0073863 1
	---------------------------------------------ATATTGCACTTGTCCCGGCCTTTT--------- t0074212 1
	----------------------------------------------TATTGCACTTGTCCCGGC-------------- t0001975 8
	----------------------------------------------TATTGCACTTGTCCCGGCC------------- t0001619 10
	----------------------------------------------TATTGCACTTGTTCCGGCC------------- t0005202 3
	----------------------------------------------TATTGCACTTGTCCCGGCCT------------ t0000568 33
	----------------------------------------------TATTGCACTCGTCCCGGCCT------------ t0003178 5
	----------------------------------------------TATTGCACTTGTTCCGGCCT------------ t0005420 3
	----------------------------------------------TATTGCACTTGTCCCGGCCTT----------- t0000199 112
	----------------------------------------------TATTGCACTTGTCCCGGCTTT----------- t0001653 10
	----------------------------------------------TATTGCACTTGTTCCGGCCTT----------- t0002332 7
	----------------------------------------------TATTGCACTTGTCCTGGCCTT----------- t0003260 5
	----------------------------------------------TATTGCACTTGTCTCGGCCTT----------- t0004112 4
	----------------------------------------------TATTGCACTTGTCCCGGCCTA----------- t0005670 3
	----------------------------------------------TATTGCACTTGTCCCGGCCTTT---------- t0000040 667
	----------------------------------------------TATTGCACTTGTTCCGGCCTTT---------- t0000440 44
	----------------------------------------------TATTGCACTTGTCTCGGCCTTT---------- t0000765 24
	----------------------------------------------TATTGCATTTGTCCCGGCCTTT---------- t0000892 20
	----------------------------------------------TATTGCACTTGTCCCGGCCTTA---------- t0001418 12
	----------------------------------------------TATTGCACTTGTCCCGGCTTTT---------- t0001873 9
	----------------------------------------------TATTGTACTTGTCCCGGCCTTT---------- t0001874 9
	----------------------------------------------TATTGCACTTGTCCCGGCCTTTT--------- t0000582 33
	----------------------------------------------TATTGCACTTGTCCCGGCCTTTA--------- t0000988 18
	----------------------------------------------TATTGCACTTGTTCCGGCCTTTT--------- t0011313 2
	----------------------------------------------TATTGCACTTGTCCCGGCCTTTAT-------- t0006346 3
	----------------------------------------------TATTGCACTTGTCCCGGCCTTTTA-------- t0006347 3
	-----------------------------------------------ATTGCACTTGTCCCGGCCTTT---------- t0002679 6
	-----------------------------------------------ATTGCACTTGTCCCGGCTTTTT--------- t0010177 2
	-----------------------------------------------ATTGCACTTGTCCCGGCCTTTAT-------- t0063938 1
	------------------------------------------------TTGCACTTGTCCCGGCCT------------ t0022023 1
	------------------------------------------------TTGCACTTGTCCCGGCCTT----------- t0003877 4
	------------------------------------------------TTGCACTTGTCCCGGCCTTT---------- t0000820 22
	------------------------------------------------TTGCACTTGTCCCGGCCTTTA--------- t0050934 1
	-------------------------------------------------TGCACTTGTCCCGGCCTTT---------- t0005227 3
	-------------------------------------------------TGCACTTGTCCCGGCCTTTT--------- t0039598 1
	--------------------------------------------------GCACTTGTCCCGGCCTTT---------- t0002549 6
	//
	mireap
	bbe-m0072 Bf_V2_216:777187:777265:- 79(nt) -37.00(kcal/mol)
	CCTGTCAGACAGGTCAGGATTGGTGGCAATGCTTATAAACGTGTCAGTATTGCACTTGTCCCGGCCTTTCTGATTGGTT bbe-m0072 1051
	((.((((((.(((((.((((.((((.(((((((.(((....))).))))))))))).)))).))))).)))))).))..
	**********AGGTCAGGATTGGTGGCAATGCT********************************************** bbe-m0072-5p 2
	***********************************************TATTGCACTTGTCCCGGCCTTT********** bbe-m0072-3p 1049
	----------AGGCCAGGATTGGTGGCAATGCT---------------------------------------------- t0010910 2
	-----------------------------------------------TATTGCACTTGTCCCGGC-------------- t0001975 8
	-----------------------------------------------TATTGCACTTGTCCCGGCC------------- t0001619 10
	-----------------------------------------------TATTGCACTTGTTCCGGCC------------- t0005202 3
	-----------------------------------------------TATTGCACTTGTCCCGGCCT------------ t0000568 33
	-----------------------------------------------TATTGCACTCGTCCCGGCCT------------ t0003178 5
	-----------------------------------------------TATTGCACTTGTCCCGGCCTT----------- t0000199 112
	-----------------------------------------------TATTGCACTTGTCCCGGCTTT----------- t0001653 10
	-----------------------------------------------TATTGCACTTGTCCTGGCCTT----------- t0003260 5
	-----------------------------------------------TATTGCACTTGTCCCGGCCTA----------- t0005670 3
	-----------------------------------------------TATTGCACTTGTCCCGGCCTTT---------- t0000040 667
	-----------------------------------------------TATTGCACTTGTTCCGGCCTTT---------- t0000440 44
	-----------------------------------------------TATTGCACTTGTCTCGGCCTTT---------- t0000765 24
	-----------------------------------------------TATTGCATTTGTCCCGGCCTTT---------- t0000892 20
	-----------------------------------------------TATTGCACTTGTCCCGGCCTTA---------- t0001418 12
	-----------------------------------------------TATTGCACTTGTCCTGGCCTTT---------- t0001671 10
	-----------------------------------------------TATTGCACTTGTCCCGGCTTTT---------- t0001873 9
	-----------------------------------------------TATTGTACTTGTCCCGGCCTTT---------- t0001874 9
	-----------------------------------------------TATTGCACTTGTCCCGGCCTTTA--------- t0000988 18
	-----------------------------------------------TATTGCACTTGTCCCGGCCTTTAT-------- t0006346 3
	------------------------------------------------ATTGCACTTGTCCCGGCCTTT---------- t0002679 6
	------------------------------------------------ATTGCACTTGTCCCGGCCTTTAT-------- t0063938 1
	-------------------------------------------------TTGCACTTGTCCCGGCCT------------ t0022023 1
	-------------------------------------------------TTGCACTTGTCCCGGCCTT----------- t0003877 4
	-------------------------------------------------TTGCACTTGTCCCGGCCTTT---------- t0000820 22
	-------------------------------------------------TTGCACTTGTCCCGGCCTTTA--------- t0050934 1
	--------------------------------------------------TGCACTTGTCCCGGCCTTT---------- t0005227 3
	---------------------------------------------------GCACTTGTCCCGGCCTTT---------- t0002549 6
	//
	mireap
	bbe-m0073 Bf_V2_21:2991516:2991583:+ 68(nt) -22.00(kcal/mol)
	ACTTGCTTTATTGGCATGCATATTGCATGCATTGCATGGTAGCGTGCGTAGTCCAGTGGTTAGCGGCC bbe-m0073 3
	..((((((((((((((((((..((((((((...)))).))))..))))).).)))))))..)))))..
	***********************************ATGGTAGCGTGCGTAGTCCAGTG********** bbe-m0073-3p 3
	-----------------------------------ATAGTAGCGTGCGTAGTCCAGT----------- t0053164 1
	-----------------------------------ATAGTAGCGTGCGTAGTCCAGTG---------- t0063495 1
	-----------------------------------ATAGTAGCGTGCGTAGTCCAGTGGTT------- t0094632 1
	//
	mireap
	bbe-m0074 Bf_V2_21:4947538:4947616:- 79(nt) -41.20(kcal/mol)
	TGTGGCTGAGGTGCATTGTAGTTGCATTGCATGTGCACAAAGGAAGTGCAATGTAACAGCAGTGCAGCTCAGACATGGT bbe-m0074 338
	.(((.(((((.((((((((.((((((((((((.(.(.....).).)))))))))))).)))))))).))))).)))...
	**********GTGCATTGTAGTTGCATTGCA************************************************ bbe-m0074-5p 261
	************************************************CAATGTAACAGCAGTGCAGCT********** bbe-m0074-3p 77
	----------GTGCATTGTAGTTGCATT--------------------------------------------------- t0004957 3
	----------GTGCATTGTAGTTGCATTGC------------------------------------------------- t0003170 5
	----------GTGCATTGTAGTTGCATTGCA------------------------------------------------ t0000120 218
	----------GTGCATTGTAGTTGCATTGCAA----------------------------------------------- t0000576 33
	-----------TGCATTGTAGTTGCATTGCA------------------------------------------------ t0039628 1
	-------------CACTGTAGTTGCATTGCA------------------------------------------------ t0016934 1
	------------------------------------------------CAATGTAACAGCAGTGCAG------------ t0024681 1
	------------------------------------------------CAATGTAACAGCAGTGCGG------------ t0024682 1
	------------------------------------------------CAATGTAACAGCAGTGCAGC----------- t0033782 1
	------------------------------------------------CAATGTAACAGCAGTGCAGCT---------- t0000438 44
	------------------------------------------------CAATGTAACAGCAGTGCAGCA---------- t0009422 2
	------------------------------------------------CAATGTAACAGCAGTGCCGCT---------- t0009423 2
	------------------------------------------------CAATGTAACAGCAGTGCAGCTT--------- t0000847 21
	------------------------------------------------CAATGTAACAGCAGTGCAGCTAA-------- t0006043 3
	------------------------------------------------CAATGTAACAGCAGTGCAGCTTA-------- t0010984 2
	//
	mireap
	bbe-m0075 Bf_V2_21:4947946:4948025:- 80(nt) -42.90(kcal/mol)
	TGTTGCTAGGGTGCATTGTAGTTGCATTGCATGTGCAACACAGAAGTGCAATGTAACTGCAGTGCAGCCCAGAGGCAGGA bbe-m0075 288
	(((..((.((((((((((((((((((((((((...(......)..))))))))))))))))))))).)))))..)))...
	**********GTGCATTGTAGTTGCATTGCA************************************************* bbe-m0075-5p 261
	************************************************CAATGTAACTGCAGTGCAGCCC********** bbe-m0075-3p 27
	----------GTGCATTGTAGTTGCATT---------------------------------------------------- t0004957 3
	----------GTGCATTGTAGTTGCATTGC-------------------------------------------------- t0003170 5
	----------GTGCATTGTAGTTGCATTGCA------------------------------------------------- t0000120 218
	----------GTGCATTGTAGTTGCATTGCAA------------------------------------------------ t0000576 33
	-----------TGCATTGTAGTTGCATTGCA------------------------------------------------- t0039628 1
	-------------CACTGTAGTTGCATTGCA------------------------------------------------- t0016934 1
	------------------------------------------------CAATGTAACTGCAGTGCAA------------- t0024683 1
	------------------------------------------------CAATGTAACTGCAGTGCAT------------- t0024684 1
	------------------------------------------------CAATGTAACTGCAGTGCAGCC----------- t0002681 6
	------------------------------------------------CAATGTAACTGCAGTGCAGCCT---------- t0001022 17
	------------------------------------------------CAATGTAACTGCAGTGCAGCCA---------- t0010197 2
	//
	mireap
	bbe-m0076 Bf_V2_220:2407790:2407854:+ 65(nt) -20.60(kcal/mol)
	TACACAAAGGTGTCATCAAGGGGCTGGCAGTAGCTGCCGTACCCACCATGCCCGCCAGTTGTTCC bbe-m0076 5
	...((((.((((.(((...(((..((((((...))))))..)))...)))..))))..))))...
	**********TGTCATCAAGGGGCTGGCAG*********************************** bbe-m0076-5p 5
	----------TGTCATCAAGAGGCTGGCAG----------------------------------- t0003998 4
	----------TGTCATCAAGAGGCTGGCAGTAGC------------------------------- t0082406 1
	//
	mireap
	bbe-m0077 Bf_V2_223:848280:848364:- 85(nt) -31.70(kcal/mol)
	GCTCACTTTCAAAAAGCAAAAAGTTGCAATATCGGTATACGACGTTACGTAGATATTGCACTAATTTGCTTTTGAAAGTGGTACC bbe-m0077 59
	((.(((((((((((.(((((.(((.((((((((....((((......)))))))))))))))..))))))))))))))))))...
	**********AAAAAGCAAAAAGTTGCAATAT***************************************************** bbe-m0077-5p 40
	*****************************************************TATTGCACTAATTTGCTTTTGA********** bbe-m0077-3p 15
	----------AAAAAGCAAAAAGTTGCAA-------------------------------------------------------- t0007720 2
	----------AAAAAGCAAAAAGTTGCAAT------------------------------------------------------- t0005258 3
	----------AAAAAGCAAAAAGTTGCAATAT----------------------------------------------------- t0000551 34
	----------AAAAAGCAAAAAGTTGCAATATC---------------------------------------------------- t0061479 1
	---------------------------------GGTTTACGACGTTACGTAGA-------------------------------- t0003947 4
	-----------------------------------------------------TATTGCACTAATTTGCTTTTG----------- t0005668 3
	-----------------------------------------------------TATTGCACTAATTTGCTTTTT----------- t0009800 2
	-----------------------------------------------------TATTGCACTAATTTGCTTTTGA---------- t0002093 8
	-------------------------------------------------------TTGCACTAATTTGCTTTTG----------- t0030881 1
	-------------------------------------------------------TTGCACTAATTTGCTTTTGA---------- t0040553 1
	//
	mireap
	bbe-m0078 Bf_V2_226:2027890:2027984:- 95(nt) -19.55(kcal/mol)
	AGAGCAATGCTCCAGTGCGTACGTGGACATGGTGATGTCATTTTGCCCCACTGTTATCATCCCAATCCGTGTTAGTATAGTGGTGAGTATCCCCG bbe-m0078 22
	.(.(..((((((.(.(((((((...(((((((.((((....................)))).....))))))).)))).))).)))))))..)).
	*****************************************************************TCCGTGTTAGTATAGTGGTG********** bbe-m0078-3p 22
	-----------------------------------------------------------------TCCGTGTTGGTATAGTGG------------ t0020925 1
	-----------------------------------------------------------------TCCGTGTTAGTATAGTGGT----------- t0008312 2
	-----------------------------------------------------------------TCCGTGTTGGTATAGTGGTG---------- t0001390 12
	-----------------------------------------------------------------TCCGTGTTAGTATAGTGGTG---------- t0002648 6
	-----------------------------------------------------------------TCCGTGTTAGTATAGTGGTGA--------- t0049047 1
	//
	mireap
	bbe-m0079 Bf_V2_22:1000668:1000745:+ 78(nt) -39.70(kcal/mol)
	AGGTGTGAGCGATGTTTGTACTGTCTGTCTGTTCACAGCACCACAACAGACAACAGCACAGACATTTGTTCACGCCTG bbe-m0079 5
	(((((((((((((((((((.((((.((((((((...........)))))))))))).))))))).)))))))))))).
	**********GATGTTTGTACTGTCTGTCTGT********************************************** bbe-m0079-5p 5
	----------GATGTTTGTACTGTCTGTCTGT---------------------------------------------- t0004224 4
	----------GATGTTTGTATTGTCTGTCTGTT--------------------------------------------- t0066922 1
	//
	mireap
	bbe-m0080 Bf_V2_238:530353:530430:- 78(nt) -18.50(kcal/mol)
	TAGAGTGAGGTAAGTCGTATCAAGTGCCTTTTCCCCAAATGTAAGGGTACAAGATCGGTGGCATATCAACACATTCGA bbe-m0080 3
	..(((((.((((.((((.(((..((((((((...........))))))))..)))...)))).))))....)))))..
	**********************************************GTACAAGATCGGTGGCATATCA********** bbe-m0080-3p 3
	----------------------------------------------GTACAAGATCGGTGGCATGTCA---------- t0005882 3
	//
	mireap
	bbe-m0081 Bf_V2_243:637272:637353:+ 82(nt) -33.20(kcal/mol)
	CCCTCTGCGATGGGGGTAGTTTCTCCACTACTTCAGTGCTGTGGTGGGTGAAGTAGTAGTTGAACTATCTTCTTCACAGTGG bbe-m0081 122
	.((.(((.((.(((((((((((..(.(((((((((.(.(......).)))))))))).)..))))))))))).)).))).))
	**************************************************AAGTAGTAGTTGAACTATCTTC********** bbe-m0081-3p 122
	--------------------------------------------------AAGTAGTAGTTGAACTATC------------- t0022631 1
	--------------------------------------------------AAGTAGTAGTTGAACTATCT------------ t0005266 3
	--------------------------------------------------AAGTAGTAGTTGAACTATCTT----------- t0000592 32
	--------------------------------------------------AAGTAGTAGTTGAACTATCTTC---------- t0000399 50
	--------------------------------------------------AAGTAGTAGTTGAACTATCTTT---------- t0001409 12
	--------------------------------------------------AAGTAGTAGTTGAACTATCTTCT--------- t0000940 19
	--------------------------------------------------AAGTAGTAGTTGAACTATCTTCA--------- t0010827 2
	--------------------------------------------------AAGTAGTAGTTGAACTATCTTTT--------- t0010828 2
	---------------------------------------------------AGTAGTAGTTGAACTATCTTCT--------- t0052945 1
	//
	mireap
	bbe-m0082 Bf_V2_243:638060:638147:+ 88(nt) -28.80(kcal/mol)
	CTCCAGATGTTAAACTATCGTTCTGGGAACAGTCGCTCTTACAAGCTGTTCCCATGGAGATAGCTTAGCAACTCCTCCGCAACTGGCC bbe-m0082 149
	..((((.((((((.(((((.(((((((((((((...........)))))))))).)))))))).)))))).(......)...))))..
	**********TAAACTATCGTTCTGGGAACAG******************************************************** bbe-m0082-5p 149
	----------TAAACTATCGTTCTGGGA------------------------------------------------------------ t0003721 4
	----------TAAACTATCGTTCTGGGAA----------------------------------------------------------- t0001991 8
	----------TAAACTATCGTTCTGGGAAA---------------------------------------------------------- t0001118 15
	----------TAAACTATCGTTCTGGGAAC---------------------------------------------------------- t0001638 10
	----------TAAACTATCGTTCTGGGAACA--------------------------------------------------------- t0001077 16
	----------TAAACTATCGTTCTGGGAAAA--------------------------------------------------------- t0004100 4
	----------TAAACTATCGTTCTGGGAACAG-------------------------------------------------------- t0000353 57
	----------TAAACTATCGTTCTGGGAACAA-------------------------------------------------------- t0003349 5
	----------TAAACTATCGTTTTGGGAACAG-------------------------------------------------------- t0005895 3
	----------TAAACTATCGTTCTGGGAACAGT------------------------------------------------------- t0001036 17
	----------TAAACTATCGTTCTGGGAACAGA------------------------------------------------------- t0002125 8
	------------AACTATCGTTCTGGGAAAA--------------------------------------------------------- t0022455 1
	------------AACTATCGTTCTGGGAACAG-------------------------------------------------------- t0031439 1
	//
	mireap
	bbe-m0083 Bf_V2_243:1999814:1999884:- 71(nt) -22.40(kcal/mol)
	TGTGGATAGTGTTTAGCACCAAGGACAGGCGTGTTCACCTGTGTGTGTATGGTGTTCAGCACCAAGGACAG bbe-m0083 3
	(((.....(((((.(((((((.(.(((.(((.(....).))).))).).))))))).))))).....))).
	**********GTTTAGCACCAAGGACAGGC***************************************** bbe-m0083-5p 3
	----------GTTTAGCACCAAGGACAGGC----------------------------------------- t0005404 3
	//
	mireap
	bbe-m0084 Bf_V2_246:974637:974717:+ 81(nt) -40.00(kcal/mol)
	CCTGGCTCGGTCCCGGAGTCGTTCTATACGCCGTTTGTACTTGATAAAATGGCGTAGAGCGACTAAGGAACCAGGACAGGC bbe-m0084 6
	((((.(..(((.((..(((((((((..(((((((((..........))))))))))))))))))..)).)))..).)))).
	**********TCCCGGAGTCGTTCTATACGCCGT*********************************************** bbe-m0084-5p 6
	----------TCCCGGAGTCGTTCTATACGCCA------------------------------------------------ t0069511 1
	----------TCCCGGAGTCGTTCTATACGCCGT----------------------------------------------- t0003474 5
	//
	mireap
	bbe-m0085 Bf_V2_250:1137872:1137950:+ 79(nt) -32.10(kcal/mol)
	TGTCCAGTGCTGATTGTCCAAACGCAATTCTTGTTGACCTTTGAACCAAGAACTGCGCTGGACATCAGCAATTGACGCT bbe-m0085 13
	.(((...(((((((.(((((..((((.((((((((........)).)))))).)))).))))))))))))...)))...
	**********TGATTGTCCAAACGCAATTCT************************************************ bbe-m0085-5p 11
	***********************************************AAGAACTGCGCTGGACATCAGC********** bbe-m0085-3p 2
	----------TGATTGTCCAAACGCAGTTCT------------------------------------------------ t0004138 4
	----------TGATTGTCCAAACGCAGTTCTT----------------------------------------------- t0059938 1
	----------TGATTGTCCAAACGCAGTTCTTG---------------------------------------------- t0004391 4
	----------TGATTGTCCAAACGCAATTCTTGT--------------------------------------------- t0081606 1
	----------TGATTGTCCAAACGCAGTTCTTGT--------------------------------------------- t0081607 1
	-----------------------------------------------AAGAACTGCGCTGGACATCAGC---------- t0010039 2
	//
	mireap
	bbe-m0086 Bf_V2_258:856065:856141:- 77(nt) -33.70(kcal/mol)
	AATAATAATGATACGGGGCAGTTATACTCATGTGTTTGTTATACAACATGGTATAGCTTTCCCGTAACATTATTGGA bbe-m0086 9
	..((((((((.(((((((.((((((((.(((((((.......)).))))))))))))).))))))).))))))))..
	**********ATACGGGGCAGTTATACTCATGT******************************************** bbe-m0086-5p 9
	----------ATACGGGGCCGTTATACTCATGT-------------------------------------------- t0001884 9
	//
	mireap
	bbe-m0087 Bf_V2_258:860146:860222:- 77(nt) -33.70(kcal/mol)
	TATAATAATGATACGGGGCAGTTATACTCATGTGTTTGTTATACAACATGGTATAGCTTTCCCGTAACATTATTGGA bbe-m0087 9
	..((((((((.(((((((.((((((((.(((((((.......)).))))))))))))).))))))).))))))))..
	**********ATACGGGGCAGTTATACTCATGT******************************************** bbe-m0087-5p 9
	----------ATACGGGGCCGTTATACTCATGT-------------------------------------------- t0001884 9
	//
	mireap
	bbe-m0088 Bf_V2_258:867128:867204:- 77(nt) -31.10(kcal/mol)
	TATGATTTTGATACGGGGCAGTTATACTCATGTGTTTGTTCAACAGCATGGTATAGCTTCCCCGTAACATTATTTGA bbe-m0088 9
	...(((..((.(((((((.((((((((.((((((((.....)))).)))))))))))).))))))).))..)))...
	**********ATACGGGGCAGTTATACTCATGT******************************************** bbe-m0088-5p 9
	----------ATACGGGGCCGTTATACTCATGT-------------------------------------------- t0001884 9
	//
	mireap
	bbe-m0089 Bf_V2_268:318961:319048:- 88(nt) -20.20(kcal/mol)
	TTATTCCTGCTAGACTGAACAACTGGTAGCAAAAGCAAGGTTGAGAGCTTTTCAATGTGACTGCTCAGTGTTTCTTTAGTAAGACTGG bbe-m0089 3
	....((.(((((((..(((((.(((((((((...(.(((((.....))))).)....)).)))).)))))))).))))))).))....
	**********TAGACTGAACAACTGGTAGCAAAA****************************************************** bbe-m0089-5p 3
	----------TAGACTGAACAACTGGTAGC---------------------------------------------------------- t0038475 1
	----------TAGACTGAACAACTGGTAGCAAA------------------------------------------------------- t0068923 1
	----------TAGACTGAACAACTGGTAGCAAAA------------------------------------------------------ t0080134 1
	//
	mireap
	bbe-m0090 Bf_V2_269:1073941:1074023:- 83(nt) -32.30(kcal/mol)
	CTTTGTTCTGTGGCAGTGTATTTAGCTGGGTAAGGAAGCTTTTAGTCTTTTACCCACTATATACACTACCTATAGAAAGAAGA bbe-m0090 4
	((((.((((((((.(((((((.(((.(((((((((..((.....)).)))))))))))).))))))).)).)))))).)))).
	**********TGGCAGTGTATTTAGCTGGGTAA************************************************** bbe-m0090-5p 4
	----------TGGCAGTGTATTTAGCTGGGT---------------------------------------------------- t0050103 1
	----------TGGCAGTGTATTTAGCTGGGTAA-------------------------------------------------- t0006175 3
	//
	mireap
	bbe-m0091 Bf_V2_269:1087757:1087832:- 76(nt) -31.30(kcal/mol)
	TGTGTTGCTGTGGCAGTGTGGATAGCTGGCCGTTTCTAATATAACAGCCACTGTACACACTCCCGTAATAACACAC bbe-m0091 3459
	(((((((.(((((.((((((.((((.((((.(((........))).)))))))).)))))).))))).))))))).
	**********TGGCAGTGTGGATAGCTGGCCGT******************************************* bbe-m0091-5p 3459
	---------CTGGCAGTGTGGATAGCTGGCCGT------------------------------------------- t0077107 1
	---------CTGGCAGTGTGGATAGCTGGCCGTT------------------------------------------ t0087563 1
	----------TGGCAGTGTGGATAGCTG------------------------------------------------ t0001606 10
	----------TGGCAGTGTGGATAGCTGG----------------------------------------------- t0000290 70
	----------TGGCAGTGTGGATAGCTGA----------------------------------------------- t0008389 2
	----------TGGCAGTGTGGATAGCTGGC---------------------------------------------- t0001391 12
	----------TGGCAGTGTGGATAGCTGGA---------------------------------------------- t0003996 4
	----------TGGCAGTGTGGATAGCTGGT---------------------------------------------- t0005467 3
	----------TGGCAGTGTGGATAGCTGGCC--------------------------------------------- t0001209 14
	----------TGGCAGTGTGGATAGCTGGCCG-------------------------------------------- t0000089 299
	----------TGGCAGTGTGGATAGCTTGCCG-------------------------------------------- t0002785 6
	----------TGGCAGTGTGGATAGCTGGCCGT------------------------------------------- t0000013 2542
	----------TGGCAGTGTGGATAGCTGGCCGA------------------------------------------- t0000182 122
	----------TGGCAGTGTGGATAGCTTGCCGT------------------------------------------- t0000559 34
	----------TGGCAGTGTGGATAGCTGGCCGTT------------------------------------------ t0000135 186
	----------TGGCAGTGTGGATAGCTGGCCGTA------------------------------------------ t0000269 77
	----------TGGCAGTGTGGATAGCTGGCCGAT------------------------------------------ t0002875 6
	----------TGGCAGTGTGGATAGCTGGCCGTTT----------------------------------------- t0000616 31
	----------TGGCAGTGTGGATAGCTGGCCGTAT----------------------------------------- t0000775 24
	----------TGGCAGTGTGGATAGCTGGCCGTTA----------------------------------------- t0003513 5
	----------TGGCAGTGTGGATAGCTGGCCGGTT----------------------------------------- t0012569 2
	----------TGGCAGTGTGGATAGCTGGCCGTCT----------------------------------------- t0012571 2
	----------TGGCAGTGTGGATAGCTGGCCGTTTT---------------------------------------- t0101010 1
	-----------TGCAGTGTGGATAGCTGG----------------------------------------------- t0021354 1
	-----------TGCAGTGTGGATAGCTGGCCGT------------------------------------------- t0010668 2
	------------GCAGTGTGGATAGCTGGCCGT------------------------------------------- t0009646 2
	//
	mireap
	bbe-m0092 Bf_V2_269:1088503:1088584:- 82(nt) -37.20(kcal/mol)
	TGCAGCCATCTGGCAGTGTTGTTAGCTGGCCGCTAGGAGTCGCTCTTTAGGCCCTCTATCAACGCTGCCCTACGGAAGCGCG bbe-m0092 30
	.((..((....((((((((((.(((..((((...(((((...)))))..))))..))).))))))))))....))..))...
	**********TGGCAGTGTTGTTAGCTGGC**************************************************** bbe-m0092-5p 29
	**************************************************GCCCTCTATCAACGCTGCCCTA********** bbe-m0092-3p 1
	----------TGGCAGTGTTATTAGCTGG----------------------------------------------------- t0003869 4
	----------TGGCAGTGTTATTAGCTGGC---------------------------------------------------- t0001191 14
	----------TGGCAGTGTTATTAGCTGGCC--------------------------------------------------- t0002723 6
	----------TGGCAGTGTTATTAGCTGGCCG-------------------------------------------------- t0004293 4
	-----------GGCAGTGTTATTAGCTGG----------------------------------------------------- t0019430 1
	--------------------------------------------------GCCATCTATCAACGCTGCCCTA---------- t0056758 1
	//
	mireap
	bbe-m0093 Bf_V2_269:1089185:1089266:- 82(nt) -43.20(kcal/mol)
	TGTTGTGGTGTGGCAGTGTGAATAGCTGGCCGCGGTGATGTTTACCGCGACGGCCTCTCTTCACACTACCTTACTACGGCAC bbe-m0093 13
	((((((((((.((.((((((((.((..(((((((((((...)))))))...)))).)).)))))))).)).)))))))))).
	**********TGGCAGTGTGAATAGCTGGC**************************************************** bbe-m0093-5p 13
	----------TGGCAGTGCGAATAGCTGG----------------------------------------------------- t0003868 4
	----------TGGCAGTGCGAATAGCTGGC---------------------------------------------------- t0003995 4
	----------TGGCAGTGCGAATAGCTGGCCG-------------------------------------------------- t0005964 3
	----------TGGCAGTGCGAATAGCTGGCCGCGGT---------------------------------------------- t0013077 2
	//
	mireap
	bbe-m0094 Bf_V2_278:268467:268545:- 79(nt) -44.50(kcal/mol)
	GGCGAGGAAATGGCAAGATGTTGGCATAGCTGTTTGGAGTTCTGGGTCGGCTGTGCTGACAAACTGCCATTTCCCGTTC bbe-m0094 6115
	((((.((((((((((...(((..(((((((((((..(....)..)).)))))))))..)))...)))))))))))))).
	**********TGGCAAGATGTTGGCATAGCTGT********************************************** bbe-m0094-5p 6113
	----------TGGCAAGATGTTGGCATA--------------------------------------------------- t0001977 8
	----------TGGCAAGATGTTGGCATAG-------------------------------------------------- t0000283 72
	----------TGGCAAGATGTTGGCATAA-------------------------------------------------- t0003095 5
	----------TGGCAAGATGTTGGCATAGC------------------------------------------------- t0000429 45
	----------TGGCAAGATGTTGGCATAGA------------------------------------------------- t0000818 22
	----------TGGCAAGATGTTGGCATAGT------------------------------------------------- t0002663 6
	----------TGGCAAGATGTTGGTATAGC------------------------------------------------- t0009131 2
	----------TGGCAAGATGTTGGCATAGCT------------------------------------------------ t0000056 454
	----------TGGTAAGATGTTGGCATAGCT------------------------------------------------ t0002340 7
	----------TGGCAAGATGTTGGCATAGCA------------------------------------------------ t0002721 6
	----------TGGCAAGATGTTGGCATAGCTG----------------------------------------------- t0000021 1571
	----------TGGCAAGATGTTGGCATAGCTA----------------------------------------------- t0000193 115
	----------TGGCAAGATGTTGGCATAGCTT----------------------------------------------- t0000578 33
	----------TGGCAAGATGTTGGCATAGTTG----------------------------------------------- t0000852 21
	----------TGGTAAGATGTTGGCATAGCTG----------------------------------------------- t0000853 21
	----------TGGCAAGATGTTGGCATAGCTGT---------------------------------------------- t0000015 2200
	----------TGGCAAGATGTTGGCATAGCTGA---------------------------------------------- t0000030 1093
	----------TGGCAAGATGTTGGCATAGCTAT---------------------------------------------- t0000390 52
	----------TGGCAAGATGTTGGCATAGCTGC---------------------------------------------- t0000538 35
	----------TGGCAAGATGTTGGCATAGTTGT---------------------------------------------- t0000741 25
	----------TGGCAAGATGTTGGCATAGCTGTA--------------------------------------------- t0000206 105
	----------TGGCAAGATGTTGGCATAGCTGTT--------------------------------------------- t0000281 73
	----------TGGCAAGATGTTGGCATAGCTGAT--------------------------------------------- t0000542 35
	----------TGGCAAGATGTTGGCATAGCTATT--------------------------------------------- t0012054 2
	----------TGGCAAGATGTTGGCATAGCTGGT--------------------------------------------- t0012055 2
	----------TGGCAAGATGTTGGCATAGCTTTT--------------------------------------------- t0012056 2
	----------TGGCAAGATGTTGGCATAGCTGTAT-------------------------------------------- t0000373 54
	----------TGGCAAGATGTTGGCATAGCTGTTT-------------------------------------------- t0002468 7
	----------TGGCAAGATGTTGGCATAGCTGTTA-------------------------------------------- t0004561 4
	-----------GGCAAGATGTTGGCATAGCT------------------------------------------------ t0008881 2
	-----------GGCAAGATGTTGGCATAGCTG----------------------------------------------- t0002695 6
	-----------TGCAAGATGTTGGCATAGCTG----------------------------------------------- t0002714 6
	-----------GGCAAGATGTTGGCATAGCTGT---------------------------------------------- t0002362 7
	-----------GGCAAGATGTTGGCATAGCTGA---------------------------------------------- t0005868 3
	-----------TGCAAGATGTTGGCATAGCTGT---------------------------------------------- t0005942 3
	------------TCAAGATGTTGGCATAGC------------------------------------------------- t0020759 1
	------------GCAAGATGTTGGCATAGCT------------------------------------------------ t0027309 1
	------------TCAAGATGTTGGCATAGCT------------------------------------------------ t0029353 1
	------------GCAAGATGTTGGCATAGCTG----------------------------------------------- t0005366 3
	------------GCAAGATGTTGGCATAGCTGA---------------------------------------------- t0046478 1
	------------GCAAGATGTTGGCATAGCTGT---------------------------------------------- t0046479 1
	------------TCAAGATGTTGGCATAGCTGT---------------------------------------------- t0048801 1
	---------------AGATGTTGGCATAGCTGA---------------------------------------------- t0015637 1
	---------------AGATGTTGGCATAGCTGT---------------------------------------------- t0015638 1
	//
	mireap
	bbe-m0095 Bf_V2_285:289793:289879:- 87(nt) -39.70(kcal/mol)
	TCCCTGCCCAGACAGGCCGAGCCTGGCGAGCAAAGCTGTGTCTAAACTTAACGTTTTGTTCGTTCGGCTCGCGTTATCTTGGCATGG bbe-m0095 214
	.((.((((.(((..(((((((((..(((((((((((.((...........)))))))))))))..)))))).))).))).)))).))
	******************************************************TTTGTTCGTTCGGCTCGCGTTAT********** bbe-m0095-3p 214
	-----------------------------------------------------TTTTGTTCGTTCGGCTCGCGTT------------ t0061462 1
	-----------------------------------------------------TTTTGTTCGTTCGGCTCGCGTGA----------- t0071873 1
	------------------------------------------------------TTTGTTCGTTCGGCTCGCG-------------- t0031106 1
	------------------------------------------------------TTTGTTCGTTCGGCTCGCGT------------- t0040790 1
	------------------------------------------------------TTTGTTCGTTCGGCTCGCGTT------------ t0001020 17
	------------------------------------------------------CTTGTTCGTTCGGCTCGCGTT------------ t0009600 2
	------------------------------------------------------TTTGTTCGTTCGGCTCGCGTTA----------- t0000327 62
	------------------------------------------------------TTTGTTCGTTCGGTTCGCGTTA----------- t0010787 2
	------------------------------------------------------TTTGTTCGTTCGGCTCGCGTTAT---------- t0000280 73
	------------------------------------------------------TTTGTTCGTTCGGCTCGCGTTAA---------- t0000742 25
	------------------------------------------------------TTTGTTCGTTCGGCTCGCGTTATT--------- t0083239 1
	------------------------------------------------------TTTGTTCGTTCGGCTCGCGTTATCTT------- t0102213 1
	-------------------------------------------------------TTGTTCGTTCGGCTCGCGTT------------ t0009200 2
	-------------------------------------------------------TTGTTCGTTCGGCTCGCGTTA----------- t0001858 9
	-------------------------------------------------------TTGTTCGTTCGGCTCGCGTTAT---------- t0002791 6
	-------------------------------------------------------TTGTTCGTTCGGCTCGCGTTAA---------- t0010778 2
	-------------------------------------------------------TTGTTCGTTCGGTTCGCGTTAT---------- t0010779 2
	-------------------------------------------------------TTTTTCGTTCGGCTCGCGTTAT---------- t0010794 2
	--------------------------------------------------------TTTTCGTTCGGCTCGCGT------------- t0022177 1
	--------------------------------------------------------TTTTCGTTCGGCTCGCGTT------------ t0031116 1
	--------------------------------------------------------TGTTCGTTCGGCTCGCGTTAT---------- t0050542 1
	----------------------------------------------------------TTTGTTCGGCTCGCGTTAT---------- t0031105 1
	//
	mireap
	bbe-m0096 Bf_V2_286:633218:633308:- 91(nt) -24.12(kcal/mol)
	AATTGATTGCTGTTTTTTAACGGGCCAAAATCCCCTCGCCATATATCTCTAACGGATGGGGATGTAGCTCAGTGGTAGAGCGCACGCTTTG bbe-m0096 64
	.......(((.(((((...((((((....((((((...((.............))..))))))...)))).))...)))))))).......
	*********************************************************GGGGATGTAGCTCAGTGGTAGAGC********** bbe-m0096-3p 63
	------------------------------------------------------GATCGGGATGTAGCTCAGTGGTAGA------------ t0088175 1
	---------------------------------------------------------GGGGATGTAGCTCAGTGGT--------------- t0008167 2
	---------------------------------------------------------GGGGATGTAGCTCAGTGGTAA------------- t0047100 1
	---------------------------------------------------------GGGGATGTAGCTCAGTGGTAGA------------ t0003344 5
	---------------------------------------------------------GGGGATGTAGCTCAGTGGTAGAG----------- t0001429 12
	---------------------------------------------------------GGGGATGTAGCTCAGTGGCAGAG----------- t0011199 2
	---------------------------------------------------------GGGGATGTAGCTCAGTGGTAGAGC---------- t0001438 12
	---------------------------------------------------------GGGGATGTAGCTCAGTGGTAGAGCG--------- t0001728 10
	---------------------------------------------------------GGGGATGTAGCTCAGTGGTAGAGCGC-------- t0002904 6
	---------------------------------------------------------GGGGATGTAGCTCAGTGGTAGAGCTC-------- t0004599 4
	---------------------------------------------------------GGGGATGTAGCTCAGTGGTAGAGCGT-------- t0006608 3
	----------------------------------------------------------GGGATGTAGCTCAGTGGTAGAG----------- t0057190 1
	----------------------------------------------------------GGGATGTAGCTCAGTGGTAGAGC---------- t0011193 2
	----------------------------------------------------------GGGATGTAGCTCAGTGGTAGAGCG--------- t0078634 1
	------------------------------------------------------------GATGTAGCTCAGTGGTAGAG----------- t0036452 1
	--------------------------------------------------------------TGTAGCTCAGTGGTAGAG----------- t0021682 1
	//
	mireap
	bbe-m0097 Bf_V2_288:335467:335548:+ 82(nt) -37.20(kcal/mol)
	TGCAGCCATCTGGCAGTGTTGTTAGCTGGCCGCTAGGAGTCGCTCTTTAGGCCCTCTATCAACGCTGCCCTACGGAAGCGCG bbe-m0097 30
	.((..((....((((((((((.(((..((((...(((((...)))))..))))..))).))))))))))....))..))...
	**********TGGCAGTGTTGTTAGCTGGC**************************************************** bbe-m0097-5p 29
	**************************************************GCCCTCTATCAACGCTGCCCTA********** bbe-m0097-3p 1
	----------TGGCAGTGTTATTAGCTGG----------------------------------------------------- t0003869 4
	----------TGGCAGTGTTATTAGCTGGC---------------------------------------------------- t0001191 14
	----------TGGCAGTGTTATTAGCTGGCC--------------------------------------------------- t0002723 6
	----------TGGCAGTGTTATTAGCTGGCCG-------------------------------------------------- t0004293 4
	-----------GGCAGTGTTATTAGCTGG----------------------------------------------------- t0019430 1
	--------------------------------------------------GCCATCTATCAACGCTGCCCTA---------- t0056758 1
	//
	mireap
	bbe-m0098 Bf_V2_288:336219:336294:+ 76(nt) -31.30(kcal/mol)
	TGTGTTGCTGTGGCAGTGTGGATAGCTGGCCGTTTCTAATATAACAGCCACTGTACACACTCCCGTAATAACACAC bbe-m0098 3459
	(((((((.(((((.((((((.((((.((((.(((........))).)))))))).)))))).))))).))))))).
	**********TGGCAGTGTGGATAGCTGGCCGT******************************************* bbe-m0098-5p 3459
	---------CTGGCAGTGTGGATAGCTGGCCGT------------------------------------------- t0077107 1
	---------CTGGCAGTGTGGATAGCTGGCCGTT------------------------------------------ t0087563 1
	----------TGGCAGTGTGGATAGCTG------------------------------------------------ t0001606 10
	----------TGGCAGTGTGGATAGCTGG----------------------------------------------- t0000290 70
	----------TGGCAGTGTGGATAGCTGA----------------------------------------------- t0008389 2
	----------TGGCAGTGTGGATAGCTGGC---------------------------------------------- t0001391 12
	----------TGGCAGTGTGGATAGCTGGA---------------------------------------------- t0003996 4
	----------TGGCAGTGTGGATAGCTGGT---------------------------------------------- t0005467 3
	----------TGGCAGTGTGGATAGCTGGCC--------------------------------------------- t0001209 14
	----------TGGCAGTGTGGATAGCTGGCCG-------------------------------------------- t0000089 299
	----------TGGCAGTGTGGATAGCTTGCCG-------------------------------------------- t0002785 6
	----------TGGCAGTGTGGATAGCTGGCCGT------------------------------------------- t0000013 2542
	----------TGGCAGTGTGGATAGCTGGCCGA------------------------------------------- t0000182 122
	----------TGGCAGTGTGGATAGCTTGCCGT------------------------------------------- t0000559 34
	----------TGGCAGTGTGGATAGCTGGCCGTT------------------------------------------ t0000135 186
	----------TGGCAGTGTGGATAGCTGGCCGTA------------------------------------------ t0000269 77
	----------TGGCAGTGTGGATAGCTGGCCGAT------------------------------------------ t0002875 6
	----------TGGCAGTGTGGATAGCTGGCCGTTT----------------------------------------- t0000616 31
	----------TGGCAGTGTGGATAGCTGGCCGTAT----------------------------------------- t0000775 24
	----------TGGCAGTGTGGATAGCTGGCCGTTA----------------------------------------- t0003513 5
	----------TGGCAGTGTGGATAGCTGGCCGGTT----------------------------------------- t0012569 2
	----------TGGCAGTGTGGATAGCTGGCCGTCT----------------------------------------- t0012571 2
	----------TGGCAGTGTGGATAGCTGGCCGTTTT---------------------------------------- t0101010 1
	-----------TGCAGTGTGGATAGCTGG----------------------------------------------- t0021354 1
	-----------TGCAGTGTGGATAGCTGGCCGT------------------------------------------- t0010668 2
	------------GCAGTGTGGATAGCTGGCCGT------------------------------------------- t0009646 2
	//
	mireap
	bbe-m0099 Bf_V2_288:348596:348681:+ 86(nt) -30.80(kcal/mol)
	CTTTGTTCTGTGGCAGTGTATTTAGCTGGGTAAGGAAGCTTTCAGTCTTTTACCCACTATATACACTACCTATAGAAATAAGAAGC bbe-m0099 4
	((((.((((((((.(((((((.(((.(((((((((..((.....)).)))))))))))).))))))).)).))))))....)))).
	**********TGGCAGTGTATTTAGCTGGGTAA***************************************************** bbe-m0099-5p 4
	----------TGGCAGTGTATTTAGCTGGGT------------------------------------------------------- t0050103 1
	----------TGGCAGTGTATTTAGCTGGGTAA----------------------------------------------------- t0006175 3
	//
	mireap
	bbe-m0100 Bf_V2_28:2310460:2310538:+ 79(nt) -35.20(kcal/mol)
	CCTGTTGGAAAGCAGCGAGCATTACGGTCATTCTGACGCTGGAGAATATGACAGTAATGCCCGCTGACTTCTAATGGAG bbe-m0100 139
	.(((((((((..(((((.(((((((.((((((((........)))..))))).))))))).)))))..)))))))))..
	**********AGCAGCGAGCATTACGGTCATT*********************************************** bbe-m0100-5p 15
	************************************************TGACAGTAATGCCCGCTGACT********** bbe-m0100-3p 124
	----------AGCAGCGAGCATTACGGTCAT------------------------------------------------ t0005528 3
	----------AGCAGCGAGCATTACGGTCATT----------------------------------------------- t0001657 10
	----------AGCAGCGAGCATTACGGTCATTT---------------------------------------------- t0062893 1
	-------------AGCGAGCATTACGGTCATTCTGAC------------------------------------------ t0073518 1
	------------------------------------------------TGACAGTAATGCCCGCTGA------------ t0005219 3
	------------------------------------------------TGACAGTAATGCCCGCTGAC----------- t0039389 1
	------------------------------------------------TGACAGTAATGCCCGCTGACT---------- t0000484 39
	------------------------------------------------TGACAGTAATGCCCGCTGACA---------- t0009861 2
	------------------------------------------------TGACAGTAATGCCCGCTGATT---------- t0009862 2
	------------------------------------------------TGACAGTAATGCCCGCTGACTT--------- t0000851 21
	------------------------------------------------TGACAGTAATGCCCGCTGACTA--------- t0010627 2
	------------------------------------------------TGACAGTAATGCCCGCTGCCTT--------- t0010628 2
	------------------------------------------------TGACAGTAATGCCCGCTGACTTT-------- t0000496 38
	------------------------------------------------TGACAGTAATGCCCGCTGACTTA-------- t0002829 6
	------------------------------------------------TGACAGTAATGCCCGCTGACTTTT------- t0002147 8
	//
	mireap
	bbe-m0101 Bf_V2_28:2705743:2705818:+ 76(nt) -32.90(kcal/mol)
	GGCTGCCATAAACCCGTAGATCCGAACTTGTGTTGCTTCAGTTCACAAGCTCGTGTCTATGGGTCTATGTCATCAG bbe-m0101 2167
	((.((.((((.(((((((((..(((.((((((..((....)).)))))).)))..))))))))).)))).))))..
	**********AACCCGTAGATCCGAACTTGTGT******************************************* bbe-m0101-5p 1928
	*********************************************CAAGCTCGTGTCTATGGGTCT********** bbe-m0101-3p 239
	----------AACCCGTAGATCCGAACT------------------------------------------------ t0014748 1
	----------AACCCGTAGATCCGAACTT----------------------------------------------- t0022409 1
	----------AACCCGTAGATCCGCACTT----------------------------------------------- t0022410 1
	----------AACCCGTAGATCCGAACTTG---------------------------------------------- t0001492 11
	----------GACCCGTAGATCCGAACTTG---------------------------------------------- t0005358 3
	----------AACCTGTAGATCCGAACTTG---------------------------------------------- t0008468 2
	----------AACCCGTAGATCCGAACTTGT--------------------------------------------- t0000245 83
	----------GACCCGTAGATCCGAACTTGT--------------------------------------------- t0000972 18
	----------AACCCGTAGATCCGAACTTGA--------------------------------------------- t0004014 4
	----------AACCCGTAGATCCGAATTTGT--------------------------------------------- t0005500 3
	----------AACCCGTAGATCCGATCTTGT--------------------------------------------- t0009232 2
	----------AACCCGTAGATTCGAACTTGT--------------------------------------------- t0009233 2
	----------AACTCGTAGATCCGAACTTGT--------------------------------------------- t0009236 2
	----------AACCCGTAGATCCGAACTTGTG-------------------------------------------- t0000138 183
	----------GACCCGTAGATCCGAACTTGTG-------------------------------------------- t0000311 65
	----------AACCTGTAGATCCGAACTTGTG-------------------------------------------- t0001520 11
	----------AACCCGTAGATTCGAACTTGTG-------------------------------------------- t0003296 5
	----------AACTCGTAGATCCGAACTTGTG-------------------------------------------- t0004169 4
	----------AACCCGTAGATCCGAATTTGTG-------------------------------------------- t0005741 3
	----------AACCCGTAGATCCGATCTTGTG-------------------------------------------- t0005742 3
	----------AACCCGTAGATCCGCACTTGTG-------------------------------------------- t0005743 3
	----------AATCCGTAGATCCGAACTTGTG-------------------------------------------- t0005753 3
	----------AACCCGTAGATCCGAACTTGTGA------------------------------------------- t0000029 1099
	----------AACCCGTAGATCCGAACTTGTGT------------------------------------------- t0000247 83
	----------GACCCGTAGATCCGAACTTGTGT------------------------------------------- t0000528 36
	----------AACCCGTAGATCCGAACTTGTGC------------------------------------------- t0001423 12
	----------AACCCGTAGATCCGAACTTGTGAT------------------------------------------ t0003440 5
	-----------ACCCGTAGATCCGAACTTG---------------------------------------------- t0007770 2
	-----------ACCCGTAGATCCGAACTTGT--------------------------------------------- t0002262 7
	-----------ACCCGTAGATCCGAACTTGA--------------------------------------------- t0008519 2
	-----------ACCCGTAGATCCGAACTTGTG-------------------------------------------- t0000648 29
	-----------GCCCGTAGATCCGAACTTGTG-------------------------------------------- t0005606 3
	-----------ACCCGTAGATCCGAACTTGTGA------------------------------------------- t0000145 171
	-----------ACCCGTAGATCCGAACTTGTGT------------------------------------------- t0000430 45
	-----------GCCCGTAGATCCGAACTTGTGT------------------------------------------- t0001142 15
	-----------ACCCGTAGATCCGAATTTGTGT------------------------------------------- t0010077 2
	-----------ACCCGTAGATCCGAGCTTGTGT------------------------------------------- t0010078 2
	-----------ACCTGTAGATCCGAACTTGTGT------------------------------------------- t0010081 2
	--------------------------------------------ACAAGCTCGTGTCTATGGGTCT---------- t0051945 1
	---------------------------------------------CAAGCTCGTGTCTATGGGT------------ t0001610 10
	---------------------------------------------CAAGCTCGTGTCTATGGGTCT---------- t0000175 127
	---------------------------------------------CAAGCTCGTGTCTATGGGTCA---------- t0003226 5
	---------------------------------------------CAAGCTCGTGTCTATGGGTAT---------- t0004040 4
	---------------------------------------------CAAGCTTGTGTCTATGGGTCT---------- t0005552 3
	---------------------------------------------CAAGCTCGTGTCTATGGGTCTA--------- t0000654 29
	---------------------------------------------CAAGCTCGTGTCTATGGGTCTAT-------- t0000516 37
	---------------------------------------------CAAGCTCGTGTCTATGGGTCTAA-------- t0001315 13
	---------------------------------------------CAAGCTCGTGTCTATGGGTCTTT-------- t0010978 2
	---------------------------------------------CAAGTTCGTGTCTATGGGTCTAT-------- t0010980 2
	---------------------------------------------CAAGCTCGTGTCTATGGGTCTATA------- t0074900 1
	----------------------------------------------AAGCTCGTGTCTATGGGTCC---------- t0031549 1
	----------------------------------------------AAGCTTGTGTCTATGGGTCT---------- t0031557 1
	----------------------------------------------AAGCTCGTGTCTATGGGTCTA--------- t0041218 1
	----------------------------------------------AAGCTCGTGTCTATGGGTCTAT-------- t0010049 2
	//
	mireap
	bbe-m0102 Bf_V2_28:2705997:2706081:+ 85(nt) -36.10(kcal/mol)
	GGCCCTGAGGTGAGGTAGTAGGTTGTATAGTTCAGAAGTACAACATTGGAGATGACTGTACAACCCGTTACCTTTTTTTGGGTCA bbe-m0102 42502
	(((((.((((.(((((((..(((((((((((.((......((....))....)))))))))))))..))))))).))))))))).
	**********TGAGGTAGTAGGTTGTATAGTT***************************************************** bbe-m0102-5p 42500
	-------AGTTGAGGTAGTAGGTTGTAT--------------------------------------------------------- t0042661 1
	--------GTTGAGGTAGTAGGTTGTATA-------------------------------------------------------- t0009742 2
	---------GTGAGGTAGTAGGTTGTATA-------------------------------------------------------- t0037722 1
	---------TTGAGGTAGTAGGTTGTATAG------------------------------------------------------- t0005732 3
	---------TTGAGGTAGTAGGTTGTATAGT------------------------------------------------------ t0061169 1
	---------CTGAGGTAGTAGGTTGTATAGT------------------------------------------------------ t0055765 1
	---------GTGAGGTAGTAGGTTGTATAGA------------------------------------------------------ t0057793 1
	---------GTGAGGTAGTAGGTTGTATAGT------------------------------------------------------ t0057794 1
	---------CTGAGGTAGTAGGTTGTATAGTT----------------------------------------------------- t0004349 4
	----------TGAGGTAGTAGGTTGTAT--------------------------------------------------------- t0000055 464
	----------TGAGGTAGTAGGTTGTAA--------------------------------------------------------- t0000450 43
	----------TGAGGTAGTAGGTTGTAG--------------------------------------------------------- t0000957 18
	----------TGAGGTAGTAGGTTGTATA-------------------------------------------------------- t0000119 219
	----------TGAGGTAGTAGGTTGTATT-------------------------------------------------------- t0000840 21
	----------TGAGGTAGTAGGTTGTAAA-------------------------------------------------------- t0001005 17
	----------TGAGGTAGTAGGTTGTAGA-------------------------------------------------------- t0003858 4
	----------TGAGGTAGTAGGTTGTATAG------------------------------------------------------- t0000009 3688
	----------TGAGGTAGTAGGTTGTATAA------------------------------------------------------- t0000123 211
	----------TGAGGTAGTAGGTTGTATAT------------------------------------------------------- t0000376 53
	----------TGAGGTAGTAGGTTGTATAGT------------------------------------------------------ t0000008 4623
	----------TGAGGTAGTAGGTTGTATAGA------------------------------------------------------ t0000027 1117
	----------TGAGGTAGTAGGTTGTATAGTT----------------------------------------------------- t0000004 13866
	----------TGAGGTAGTAGGTTGTATAGTA----------------------------------------------------- t0000068 379
	----------TGAGGTAGTAGGTTGTATAGTTA---------------------------------------------------- t0000005 11974
	----------TGAGGTAGTAGGTTGTATAGTTT---------------------------------------------------- t0000010 3192
	----------TGAGGTAGTAGGTTGTATAGTTAA--------------------------------------------------- t0000016 2159
	-----------GAGGTAGTAGGTTGTATA-------------------------------------------------------- t0003702 4
	-----------GAGGTAGTAGGTTGTATAG------------------------------------------------------- t0000625 30
	-----------TAGGTAGTAGGTTGTATAG------------------------------------------------------- t0008280 2
	-----------GAGGTAGTAGGTTGTATAGT------------------------------------------------------ t0000547 34
	-----------GAGGTAGTAGGTTGTATAGA------------------------------------------------------ t0002026 8
	-----------GAGGTAGTAGGTTGTATAGTT----------------------------------------------------- t0000167 137
	-----------GAGGTAGTAGGTTGTATAGTA----------------------------------------------------- t0002690 6
	-----------TAGGTAGTAGGTTGTATAGTT----------------------------------------------------- t0004109 4
	-----------GAGGTAGTAGGTTGTATAGTTA---------------------------------------------------- t0000192 115
	-----------GAGGTAGTAGGTTGTATAGTTT---------------------------------------------------- t0000534 35
	-----------GAGGTAGTAGGTTGTATAGTTAA--------------------------------------------------- t0000802 23
	------------AGGTAGTAGGTTGTATAG------------------------------------------------------- t0007176 2
	------------AGGTAGTAGGTTGTATAGT------------------------------------------------------ t0005060 3
	------------TGGTAGTAGGTTGTATAGTT----------------------------------------------------- t0001835 9
	------------AGGTAGTAGGTTGTATAGTT----------------------------------------------------- t0002620 6
	------------AGGTAGTAGGTTGTATAGTTA---------------------------------------------------- t0001649 10
	------------AGGTAGTAGGTTGTATAGTTT---------------------------------------------------- t0009357 2
	------------AGGTAGTAGGTTGTATAGTTAA--------------------------------------------------- t0052864 1
	-------------GGTAGTAGGTTGTATAGTT----------------------------------------------------- t0008174 2
	-------------TGTAGTAGGTTGTATAGTT----------------------------------------------------- t0008397 2
	--------------GTAGTAGGTTGTATAGTTA---------------------------------------------------- t0008199 2
	--------------------------------GAGAAGTACAACATTGGAGATGA------------------------------ t0011113 2
	//
	mireap
	bbe-m0103 Bf_V2_28:2707559:2707634:+ 76(nt) -41.70(kcal/mol)
	TGTTCCCCATTCCCTGAGACCCTAACTTGTGATGTCCATGGCTCACAGGTTAGGATCTTGGGAGCTGGGTGACATA bbe-m0103 4862
	(((..(((((((((.((((.((((((((((((.((.....)))))))))))))).))))))))).))))..)))..
	**********TCCCTGAGACCCTAACTTGTGA******************************************** bbe-m0103-5p 4807
	********************************************ACAGGTTAGGATCTTGGGAGCT********** bbe-m0103-3p 53
	---------ATCCCTGAGACCCTAACTTGTGA-------------------------------------------- t0063607 1
	----------TCCCTGAGACCCTAACTT------------------------------------------------ t0004982 3
	----------TCCCTGAGACCCTAACTTG----------------------------------------------- t0000809 22
	----------TCTCTGAGACCCTAACTTG----------------------------------------------- t0008331 2
	----------TCCCTGAGACCCTAACTTGT---------------------------------------------- t0000325 62
	----------TCCCTGAGACCCTAACTTGA---------------------------------------------- t0001008 17
	----------TCCCTGAGACCCTAATTTGT---------------------------------------------- t0009034 2
[truncated: 663 more rows]

## Sheet: Table S3
Table S3. MIREAP summary, miRAlign output and MiPred output
	loci with free energy lower than −20 kcal/mol
	loci overlapped with the exon regions of protein coding genes
	pseudo-hairpins
Id	Corresponding miRNA gene	Most similar miRNA gene (miRAlign output)	MiPred output	location	mfe	Id(5p)	Id(3p)	count	count(5p)	count(3p)	seq	struct	seq(5p)	seq(3p)
bbe-m0001	bbe-mir-252b	cel-mir-252	real pre-miRNAs	Bf_V2_101:1038244:1038331:+	-39	bbe-m0001-5p	-	135	135	-	ACTGTCTCTGTGCTAAGTAGTACTGCCGCAGGGAGTGCTGTGGACTGATTCTATCCCCTGCGCAGTCCTACTTACAACAGGGAACATT	..(((((((((..(((((((.(((((.((((((.(....(((((.....))))))))))))))))).)))))))..)))))).)))..	TGCTAAGTAGTACTGCCGCAGGGA	-
bbe-m0002	bbe-mir-252a	cel-mir-252	real pre-miRNAs	Bf_V2_101:1038964:1039042:+	-34.9	bbe-m0002-5p	bbe-m0002-3p	14	13	1	CTGCCCCATGCTAAGTACTAGTGCCGCAGGTGTCTGTTTATTGTACCCCTGCAGACTGGTGCTTAACGTGGAACAGGTA	(((..(((((.(((((((((((.(.(((((.(((........).)).))))).)))))))))))).)))))..)))...	CTAAGTACTAGTGCCGCAGGTGT	GCAGACTGGTGCTTAACGT
bbe-m0005	bbe-mir-92c	gga-mir-92	real pre-miRNAs	Bf_V2_106:372289:372372:+	-35	-	bbe-m0005-3p	73	-	73	GCGGTTTTGTTTTTGGCGGGAAGGTCGGGAGAAGAAACAATGTTTCCAACCGATATTGCACTTGTCCCGGCTTGCCTGCTGCCG	.((((.........((((((.(((((((((.(((...(((((((.......)))))))..))).))))))))).))))))))))	-	TATTGCACTTGTCCCGGCTTG
bbe-m0006	bbe-mir-25	hsa-mir-25	real pre-miRNAs	Bf_V2_106:372720:372801:+	-35.1	bbe-m0006-5p	bbe-m0006-3p	25390	16	25374	GTTGTTGCTTAGGTCTGGACAGTTGCAATCTTCGTTCTGTTTCAGCCGAACATTGCACTCGTCCCGGCCTGAGAAACCGCGC	((.(((.((((((((.(((((((.(((((.((((..(((...))).)))).)))))))).)))).)))))))).))).))..	AGGTCTGGACAGTTGCAATCTT	CATTGCACTCGTCCCGGCCTGA
bbe-m0009	bbe-mir-137	mmu-mir-137	real pre-miRNAs	Bf_V2_114:165544:165627:-	-43.6	-	bbe-m0009-3p	62	-	62	CGCACTGCTCGGTCACGGGTATTCTTGGGTTAATAATATACTATTTCTATATTATTGCTTGAGAATACACGTGACTGAGTGTGT	.((((.(((((((((((.(((((((..(((.(((((((((.......))))))))))))..))))))).)))))))))))))))	-	TATTGCTTGAGAATACACGTGA
bbe-m0016	bbe-mir-7	dps-mir-7	real pre-miRNAs	Bf_V2_119:1621041:1621123:-	-37.2	bbe-m0016-5p	bbe-m0016-3p	161	156	5	GTGTTCTGTATGGAAGACTAGTGATTTTGTTGTTGTGTGTCTTGCAAACAACAGTAAATCACAGTCTTCCTTACGGTGCATCG	((((.(((((.((((((((.(((((((...((((((.((.....)).))))))..))))))))))))))).))))).))))..	TGGAAGACTAGTGATTTTGTTGT	CAGTAAATCACAGTCTTCCTTA
bbe-m0020	bbe-mir-10b	dps-mir-10	real pre-miRNAs	Bf_V2_12:795184:795261:+	-30.2	bbe-m0020-5p	-	1335	1335	-	TCCCCAGGATTACCCTGTAGATCCGGACTTGTGGTCACTTCATCACACAAATCCGATTTACAGGATAGGCCTTGGCAA	...(((((.(((.((((((((((.(((.(((((............))))).))))))))))))).)))..)))))...	TACCCTGTAGATCCGGACTTGTG	-
bbe-m0021	bbe-mir-99a	gga-mir-99a	real pre-miRNAs	Bf_V2_12:883006:883085:+	-35.72	bbe-m0021-5p	bbe-m0021-3p	180	178	2	GGTCTATATAAACCCTGTGGATCCGATCTTGTGTCGCTATAAAAACCACAAGGTGGGACTGACAGGTTCATATAGACCAC	(((((((((.((((.(((.(.(((.((((((((.............)))))))).))).).))))))).)))))))))..	AACCCTGTGGATCCGATCTTGTGT	CAAGGTGGGACTGACAGGTTCA
bbe-m0022	bbe-mir-10a	mmu-mir-10b	real pre-miRNAs	Bf_V2_12:933240:933319:+	-32.7	bbe-m0022-5p	bbe-m0022-3p	1382	1131	251	AGTCTATATGTACCCTGTAGATCCGAATTTGTGTGAGGTACCCAAGTCACAAATTCGTTTCTGCAGGTATAATGTAGCCT	((.(((((((((((.((((((..((((((((((...((...))....))))))))))..))))))))))).)))))).))	TACCCTGTAGATCCGAATTTGT	CAAATTCGTTTCTGCAGGTAT
bbe-m0031	bbe-mir-281	dme-mir-281-1	real pre-miRNAs	Bf_V2_151:904349:904428:+	-49.8	bbe-m0031-5p	bbe-m0031-3p	44	15	29	CTGTGCGGAGGGGAGAGCCGTTCCGTGACTGTGGAACCTCGGGAACACTGTCATGGAGTTGCTCTCTTTTCCGCGCGAGG	.(((((((((((((((((..(((((((((.(((...(....)...))).)))))))))..)))))))))))))))))...	GGGAGAGCCGTTCCGTGACTGT	TGTCATGGAGTTGCTCTCTTTT
bbe-m0033	bbe-mir-135a-1	rno-mir-135b	real pre-miRNAs	Bf_V2_158:3847402:3847480:-	-32.5	bbe-m0033-5p	bbe-m0033-3p	20	15	5	CCTCGTGTTCTATGGCTTTCATCCTATGTGAATGTTATCGCACATGTTCACATTGGTGGAAGTCAAAGAAGACGTGTGT	.(.(((.((((.(((((((((((..((((((((((........)))))))))).))))))))))).)))).))).)...	TATGGCTTTCATCCTATGTGA	CACATTGGTGGAAGTCAAAGA
bbe-m0034	bbe-mir-135b-1	rno-mir-135b	real pre-miRNAs	Bf_V2_158:3847604:3847692:-	-36.8	bbe-m0034-5p	-	5	5	-	GCCCGTGTCCAATGGCTTTCATCCTTTGTGAATGTCTGAGCACAGTTCACACTGATGGGGGTTATTGGACAAGAGTAAGACTTATGGCT	(((..((((((((((((..((((...(((((((((......))).))))))..))))..)))))))))))).(((.....)))..))).	AATGGCTTTCATCCTTTGTGA	-
bbe-m0035	bbe-mir-135a-2	rno-mir-135b	real pre-miRNAs	Bf_V2_158:3848769:3848847:-	-32.5	bbe-m0035-5p	bbe-m0035-3p	20	15	5	CCTCGTGTTCTATGGCTTTCATCCTATGTGAATGTTATCGCACATGTTCACATTGGTGGAAGTCAAAGAAGACGTGTGT	.(.(((.((((.(((((((((((..((((((((((........)))))))))).))))))))))).)))).))).)...	TATGGCTTTCATCCTATGTGA	CACATTGGTGGAAGTCAAAGA
bbe-m0036	bbe-mir-135b-2	rno-mir-135b	real pre-miRNAs	Bf_V2_158:3848976:3849064:-	-36.8	bbe-m0036-5p	-	5	5	-	GCCCGTGTCCAATGGCTTTCATCCTTTGTGAATGTCTGAGCACAGTTCACACTGATGGGGGTTATTGGACAAGAGTAAGACTTGTGGCT	(((..((((((((((((..((((...(((((((((......))).))))))..))))..)))))))))))).(((.....)))..))).	AATGGCTTTCATCCTTTGTGA	-
bbe-m0041	bbe-mir-184	mmu-mir-184	real pre-miRNAs	Bf_V2_163:176171:176256:-	-39.1	-	bbe-m0041-3p	2386	-	2386	GTTCTGCACGCTCCCTTATCACTTCTTCCGCCGAGCTCGTGTCTCTGAGTCAGCTGGACGGAGAACTGATAAGGGCCCGTGCCGAA	.(((.(((((..(((((((((.((((.((((((.(((((......)))))....))).))))))).)))))))))..))))).)))	-	TGGACGGAGAACTGATAAGGGC
bbe-m0042	bbe-mir-92b	rno-mir-92a-1	real pre-miRNAs	Bf_V2_165:210792:210872:+	-44.7	bbe-m0042-5p	bbe-m0042-3p	97	2	95	TGTGATTGACAGGTCAGGATTGAGTGTTATGCTGTGAACTTGCTGTCAGTATTGCACTTATCCTGGCCTGTCAATTATGGC	.(((((((((((((((((((.((((((.((((((...((.....)))))))).)))))))))))))))))))))))))...	AGGTCAGGATTGAGTGTTATGCT	TATTGCACTTATCCTGGCCTGT
bbe-m0044	bbe-mir-1	gga-mir-1-1	real pre-miRNAs	Bf_V2_185:1444182:1444261:+	-32.9	bbe-m0044-5p	bbe-m0044-3p	56306	1	56305	TGTTAAGCATAAGTACTTCTTTACTATCCCATACTGAACTCAATTGTATGGAATGTAAAGAAGTATGTATGGTTAGCAGG	((((((.((((.((((((((((((.((.((((((...........)))))).)))))))))))))).)))).))))))..	AAGTACTTCTTTACTATCCCAT	TGGAATGTAAAGAAGTATGTAT
bbe-m0045	bbe-mir-183	mmu-mir-183	real pre-miRNAs	Bf_V2_186:1108727:1108803:+	-34.2	bbe-m0045-5p	-	16	16	-	GTTCACGGTCTATGGCACTGGTAGAATTCACTGATCGTAGACACCAGTGATTCTTCAGTCAGCCATACACCGTGGCG	((.((((((.(((((((((((.(((((.(((((...........)))))))))))))))..)))))).)))))))).	TATGGCACTGGTAGAATTCACTGA	-
bbe-m0046	bbe-mir-96	hsa-mir-96	real pre-miRNAs	Bf_V2_186:1109808:1109886:+	-34.5	bbe-m0046-5p	bbe-m0046-3p	52	50	2	TCTTGCTCTGTTTGGCACTAGCACATTTTTGCTGGGCAGGTGTGTAGGCCAAAATTGTTAGTGCCAAATACAGCCTGAA	((..(((.(((((((((((((((.(((((.(((..(((....))).))).)))))))))))))))))))).)))..)).	TTTGGCACTAGCACATTTTTGCT	CCAAAATTGTTAGTGCCAAAT
bbe-m0054	bbe-mir-71	cbr-mir-71	real pre-miRNAs	Bf_V2_187:5824849:5824928:-	-28	bbe-m0054-5p	-	1784	1784	-	CACCACATTGTGAAAGACATGGGTAGTGAGATTTGTATCATGAATTTATCCCATTTCCCTGTCTTTCAACAAGGTGTTGG	((.(((.((((((((((((.(((.((((.(((..((.......))..))).)))).))))))))))).)))).))).)).	TGAAAGACATGGGTAGTGAGAT	-
bbe-m0055	bbe-mir-22	hsa-mir-22	real pre-miRNAs	Bf_V2_18:2394934:2395015:+	-47.8	-	bbe-m0055-3p	88157	-	88157	ACCCTGAGAGGCGTAGCTCTTCAAACGGTAGCTCTGTGGTTACCTGATCAAAGCTGCCAGATGAAGAGCTGTGCTTCCAGGG	.(((((.((((((((((((((((...(((((((...(((((....))))).)))))))...)))))))))))))))))))))	-	AAGCTGCCAGATGAAGAGCTGT
bbe-m0056	bbe-mir-9-1	mmu-mir-9-2	real pre-miRNAs	Bf_V2_195:400328:400407:+	-32.8	bbe-m0056-5p	bbe-m0056-3p	293	211	82	CTGAGTGTTGTCTTTGGTTATCTAGCTGTATGAGAGTCTTTTGTCACCATAAAGCTAGGTAACCAAAACAACAACCATTC	.((..((((((.(((((((((((((((.((((.(.(.(....).).))))).)))))))))))))))))))))..))...	TCTTTGGTTATCTAGCTGTATGA	TAAAGCTAGGTAACCAAAACA
bbe-m0065	bbe-mir-190	mmu-mir-190b	real pre-miRNAs	Bf_V2_201:1087911:1087988:-	-32.7	bbe-m0065-5p	bbe-m0065-3p	63	60	3	GTGTTCTGGGTGATATGTTTGATATTTGGTTGTTAACTTCTATCCAACCAATATATCAAACATATGATCCAAGGCCCC	..((..(((((.((((((((((((((((((((............))))))).))))))))))))).)))))..))...	TGATATGTTTGATATTTGGTTG	ACCAATATATCAAACATATGAT
bbe-m0067	bbe-mir-200b	mmu-mir-200b	real pre-miRNAs	Bf_V2_211:355975:356052:-	-33	bbe-m0067-5p	bbe-m0067-3p	646	2	644	TCGGCAACATCTTACCAGGCAGCATTTAGTTTTTGAAAGGAATACTAATACTGTCTGGTAATGATGTTGGTGGGGTTC	(((.((((((((((((((((((...(((((.(((.....))).)))))..))))))))))).))))))).))).....	CTTACCAGGCAGCATTTAGT	TAATACTGTCTGGTAATGATGTT
bbe-m0068	bbe-mir-141	mmu-mir-141	real pre-miRNAs	Bf_V2_211:358771:358849:-	-41	-	bbe-m0068-3p	523	-	523	GCGGAGTTGTGTCATCTTACCTGGCAGGTTTAGATGGTTCTGGGATCTAACACTGTCTGGTAATGATGACGGGACTCCG	.(((((((.((((((((((((.(((((..((((((.........))))))..))))).))))).))))))).)))))))	-	TAACACTGTCTGGTAATGATGA
bbe-m0069	bbe-mir-200a	mmu-mir-200b	real pre-miRNAs	Bf_V2_211:361511:361588:-	-24.4	bbe-m0069-5p	bbe-m0069-3p	88	11	77	GATTCCTGACATCTTACTTGGCAGCATTCGATGTGTTTCCATATTCAAATACTGCCTGGTAATGATGCCAGTCAAGTT	.....(((.(((((((((.(((((.(((.((((((....))))))..))).))))).))))).)))).))).......	ATCTTACTTGGCAGCATTCG	AAATACTGCCTGGTAATGATGC
bbe-m0070	bbe-mir-92a-1	hsa-mir-92a-1	real pre-miRNAs	Bf_V2_216:774431:774508:-	-33.6	bbe-m0070-5p	bbe-m0070-3p	1142	51	1091	CCTGACAAGAAGGTCGTGATAGGTGGCAATGTTGTACCCACACAAATATTGCACTTGTCCCGGCCTTTTTGCTTTGGC	((.(((((((((((((.((((((((.(((((((((......)).))))))))))))))).))))))))))).)).)).	AGGTCGTGATAGGTGGCAATGTT	TATTGCACTTGTCCCGGCCTTT
bbe-m0071	bbe-mir-92a-2	hsa-mir-92a-1	real pre-miRNAs	Bf_V2_216:776297:776374:-	-33.6	bbe-m0071-5p	bbe-m0071-3p	1146	51	1095	CCTGACAAGAAGGTCGTGATAGGTGGCAATGTTGTACCCACACAAATATTGCACTTGTCCCGGCCTTTTTGCTTTGGC	((.(((((((((((((.((((((((.(((((((((......)).))))))))))))))).))))))))))).)).)).	AGGTCGTGATAGGTGGCAATGTT	TATTGCACTTGTCCCGGCCTTT
bbe-m0072	bbe-mir-92a-3	hsa-mir-92a-1	real pre-miRNAs	Bf_V2_216:777187:777265:-	-37	bbe-m0072-5p	bbe-m0072-3p	1049	-	1049	CCTGTCAGACAGGTCAGGATTGGTGGCAATGCTTATAAACGTGTCAGTATTGCACTTGTCCCGGCCTTTCTGATTGGTT	((.((((((.(((((.((((.((((.(((((((.(((....))).))))))))))).)))).))))).)))))).))..	-	TATTGCACTTGTCCCGGCCTTT
bbe-m0074	bbe-mir-33-1	gga-mir-33	real pre-miRNAs	Bf_V2_21:4947538:4947616:-	-41.2	bbe-m0074-5p	bbe-m0074-3p	338	261	77	TGTGGCTGAGGTGCATTGTAGTTGCATTGCATGTGCACAAAGGAAGTGCAATGTAACAGCAGTGCAGCTCAGACATGGT	.(((.(((((.((((((((.((((((((((((.(.(.....).).)))))))))))).)))))))).))))).)))...	GTGCATTGTAGTTGCATTGCA	CAATGTAACAGCAGTGCAGCT
bbe-m0075	bbe-mir-33-2	gga-mir-33	real pre-miRNAs	Bf_V2_21:4947946:4948025:-	-42.9	bbe-m0075-5p	bbe-m0075-3p	288	261	27	TGTTGCTAGGGTGCATTGTAGTTGCATTGCATGTGCAACACAGAAGTGCAATGTAACTGCAGTGCAGCCCAGAGGCAGGA	(((..((.((((((((((((((((((((((((...(......)..))))))))))))))))))))).)))))..)))...	GTGCATTGTAGTTGCATTGCA	CAATGTAACTGCAGTGCAGCCC
bbe-m0085	bbe-mir-219	rno-mir-219-2	real pre-miRNAs	Bf_V2_250:1137872:1137950:+	-32.1	bbe-m0085-5p	bbe-m0085-3p	13	11	2	TGTCCAGTGCTGATTGTCCAAACGCAATTCTTGTTGACCTTTGAACCAAGAACTGCGCTGGACATCAGCAATTGACGCT	.(((...(((((((.(((((..((((.((((((((........)).)))))).)))).))))))))))))...)))...	TGATTGTCCAAACGCAATTCT	AAGAACTGCGCTGGACATCAGC
bbe-m0090	bbe-mir-34b-1	mmu-mir-34a	real pre-miRNAs	Bf_V2_269:1073941:1074023:-	-32.3	bbe-m0090-5p	-	4	4	-	CTTTGTTCTGTGGCAGTGTATTTAGCTGGGTAAGGAAGCTTTTAGTCTTTTACCCACTATATACACTACCTATAGAAAGAAGA	((((.((((((((.(((((((.(((.(((((((((..((.....)).)))))))))))).))))))).)).)))))).)))).	TGGCAGTGTATTTAGCTGGGTAA	-
bbe-m0091	bbe-mir-34a-1	cbr-mir-34	real pre-miRNAs	Bf_V2_269:1087757:1087832:-	-31.3	bbe-m0091-5p	-	3459	3459	-	TGTGTTGCTGTGGCAGTGTGGATAGCTGGCCGTTTCTAATATAACAGCCACTGTACACACTCCCGTAATAACACAC	(((((((.(((((.((((((.((((.((((.(((........))).)))))))).)))))).))))).))))))).	TGGCAGTGTGGATAGCTGGCCGT	-
bbe-m0092	bbe-mir-449b-1	mmu-mir-449b	real pre-miRNAs	Bf_V2_269:1088503:1088584:-	-37.2	bbe-m0092-5p	bbe-m0092-3p	30	29	1	TGCAGCCATCTGGCAGTGTTGTTAGCTGGCCGCTAGGAGTCGCTCTTTAGGCCCTCTATCAACGCTGCCCTACGGAAGCGCG	.((..((....((((((((((.(((..((((...(((((...)))))..))))..))).))))))))))....))..))...	TGGCAGTGTTGTTAGCTGGC	GCCCTCTATCAACGCTGCCCTA
bbe-m0093	bbe-mir-34c	dps-mir-34	real pre-miRNAs	Bf_V2_269:1089185:1089266:-	-43.2	bbe-m0093-5p	-	13	13	-	TGTTGTGGTGTGGCAGTGTGAATAGCTGGCCGCGGTGATGTTTACCGCGACGGCCTCTCTTCACACTACCTTACTACGGCAC	((((((((((.((.((((((((.((..(((((((((((...)))))))...)))).)).)))))))).)).)))))))))).	TGGCAGTGTGAATAGCTGGC	-
bbe-m0094	bbe-mir-31	hsa-mir-31	real pre-miRNAs	Bf_V2_278:268467:268545:-	-44.5	bbe-m0094-5p	-	6113	6113	-	GGCGAGGAAATGGCAAGATGTTGGCATAGCTGTTTGGAGTTCTGGGTCGGCTGTGCTGACAAACTGCCATTTCCCGTTC	((((.((((((((((...(((..(((((((((((..(....)..)).)))))))))..)))...)))))))))))))).	TGGCAAGATGTTGGCATAGCTGT	-
bbe-m0095	bbe-mir-375	hsa-mir-375	real pre-miRNAs	Bf_V2_285:289793:289879:-	-39.7	-	bbe-m0095-3p	214	-	214	TCCCTGCCCAGACAGGCCGAGCCTGGCGAGCAAAGCTGTGTCTAAACTTAACGTTTTGTTCGTTCGGCTCGCGTTATCTTGGCATGG	.((.((((.(((..(((((((((..(((((((((((.((...........)))))))))))))..)))))).))).))).)))).))	-	TTTGTTCGTTCGGCTCGCGTTAT
bbe-m0097	bbe-mir-449b-2	mmu-mir-449b	real pre-miRNAs	Bf_V2_288:335467:335548:+	-37.2	bbe-m0097-5p	bbe-m0097-3p	30	29	1	TGCAGCCATCTGGCAGTGTTGTTAGCTGGCCGCTAGGAGTCGCTCTTTAGGCCCTCTATCAACGCTGCCCTACGGAAGCGCG	.((..((....((((((((((.(((..((((...(((((...)))))..))))..))).))))))))))....))..))...	TGGCAGTGTTGTTAGCTGGC	GCCCTCTATCAACGCTGCCCTA
bbe-m0098	bbe-mir-34a-2	cbr-mir-34	real pre-miRNAs	Bf_V2_288:336219:336294:+	-31.3	bbe-m0098-5p	-	3459	3459	-	TGTGTTGCTGTGGCAGTGTGGATAGCTGGCCGTTTCTAATATAACAGCCACTGTACACACTCCCGTAATAACACAC	(((((((.(((((.((((((.((((.((((.(((........))).)))))))).)))))).))))).))))))).	TGGCAGTGTGGATAGCTGGCCGT	-
bbe-m0099	bbe-mir-34b-2	mmu-mir-34a	real pre-miRNAs	Bf_V2_288:348596:348681:+	-30.8	bbe-m0099-5p	-	4	4	-	CTTTGTTCTGTGGCAGTGTATTTAGCTGGGTAAGGAAGCTTTCAGTCTTTTACCCACTATATACACTACCTATAGAAATAAGAAGC	((((.((((((((.(((((((.(((.(((((((((..((.....)).)))))))))))).))))))).)).))))))....)))).	TGGCAGTGTATTTAGCTGGGTAA	-
bbe-m0101	bbe-mir-100	mmu-mir-100	real pre-miRNAs	Bf_V2_28:2705743:2705818:+	-32.9	bbe-m0101-5p	bbe-m0101-3p	2167	1928	239	GGCTGCCATAAACCCGTAGATCCGAACTTGTGTTGCTTCAGTTCACAAGCTCGTGTCTATGGGTCTATGTCATCAG	((.((.((((.(((((((((..(((.((((((..((....)).)))))).)))..))))))))).)))).))))..	AACCCGTAGATCCGAACTTGTGT	CAAGCTCGTGTCTATGGGTCT
bbe-m0102	bbe-let-7-1	gga-let-7a-2	real pre-miRNAs	Bf_V2_28:2705997:2706081:+	-36.1	bbe-m0102-5p	-	42500	42500	-	GGCCCTGAGGTGAGGTAGTAGGTTGTATAGTTCAGAAGTACAACATTGGAGATGACTGTACAACCCGTTACCTTTTTTTGGGTCA	(((((.((((.(((((((..(((((((((((.((......((....))....)))))))))))))..))))))).))))))))).	TGAGGTAGTAGGTTGTATAGTT	-
bbe-m0103	bbe-mir-125	mmu-mir-125b-2	real pre-miRNAs	Bf_V2_28:2707559:2707634:+	-41.7	bbe-m0103-5p	bbe-m0103-3p	4860	4807	53	TGTTCCCCATTCCCTGAGACCCTAACTTGTGATGTCCATGGCTCACAGGTTAGGATCTTGGGAGCTGGGTGACATA	(((..(((((((((.((((.((((((((((((.((.....)))))))))))))).))))))))).))))..)))..	TCCCTGAGACCCTAACTTGTGA	ACAGGTTAGGATCTTGGGAGCT
bbe-m0104	bbe-let-7-2	gga-let-7a-2	real pre-miRNAs	Bf_V2_28:2707857:2707941:+	-46.1	bbe-m0104-5p	bbe-m0104-3p	43093	43082	11	GCACCTGAGGTGAGGTAGTAGGTTGTATAGTTGAGAAGTACATCATTGGAGATAACTGTGCAACCTGCTAGCTCTCCTTGGGGCATG	((.((..(((.(((.((((((((((((((((((.......((....))....)))))))))))))))))).))).)))..))))...	TGAGGTAGTAGGTTGTATAGTT	CTGTGCAACCTGCTAGCTCTCC
bbe-m0108	bbe-mir-217	dre-mir-217	real pre-miRNAs	Bf_V2_29:960795:960872:-	-35.2	bbe-m0108-5p	bbe-m0108-3p	3373	3350	23	GCACTGGGACTACTGCATCAGGAACTGATTGGATGGGATACAAATCAATCTGTTCCTCATGCATGGCTCACAGTGCTG	(((((((..(((.(((((.((((((.((((((...(....)...)))))).)))))).))))))))..).))))))..	TACTGCATCAGGAACTGATTGGA	AATCTGTTCCTCATGCATGGCT
bbe-m0109	bbe-mir-216	mmu-mir-216a	real pre-miRNAs	Bf_V2_29:961708:961788:-	-32.84	bbe-m0109-5p	bbe-m0109-3p	164	162	2	GATGGTTGTGTAATCTCAGCTGGCAACTGTGAGTCTAACTTCACATCCTCACGGTGCAAGCTGGGATCGCTCAAACTTCTC	((...(((.(..(((((((((.(((.(((((((..............)))))))))).)))))))))..).)))...))..	TAATCTCAGCTGGCAACTGTGAG	CACGGTGCAAGCTGGGATCGCT
bbe-m0110	bbe-mir-124	mmu-mir-124a-3	real pre-miRNAs	Bf_V2_32:1879921:1880002:+	-34.7	-	bbe-m0110-3p	497	-	497	CGGCTTGGCTCTTAGTGTTCACGGCGGTCCTTAATTTAACATTGTGCAATTAAGGCACGCGGTGAATGCCAAGAACAGGGCC	.((((..(.((((.((((((((.(((..((((((((..((...))..))))))))..))).)))))))).)))).)..))))	-	TAAGGCACGCGGTGAATGCCAA
bbe-m0119	bbe-mir-129	rno-mir-129-2	real pre-miRNAs	Bf_V2_39:4848655:4848734:+	-41.2	bbe-m0119-5p	bbe-m0119-3p	44	2	42	CGTGCCCTGTCCTTTTTGTGGTTTGGGGCTTTTGAGATGATGACAGAAAAGCCCTTACCTCAAAAGGGATAGGGTTCTGC	.(.(((((((((((((((.(((..(((((((((....((....)).))))))))).))).))))))))))))))).)...	CCTTTTTGTGGTTTGGGGCTTT	AAGCCCTTACCTCAAAAGGGAT
bbe-m0120	bbe-mir-210	dre-mir-210	real pre-miRNAs	Bf_V2_39:678327:678409:-	-41.1	bbe-m0120-5p	bbe-m0120-3p	1003	2	1001	CGGTGGCATTCGCCTCTGTTTCGCGCGCAAGATGTGATGTTAGTCCTGCTCCTGTGCGTGTGACAGCGGCTGATGCACCGGCC	(((((.((((.(((.(((((.((((((((.((.(((((....)))..)))).)))))))).))))).))).)))))))))...	CGCCTCTGTTTCGCGCGCAAG	CTGTGCGTGTGACAGCGGCTGA
bbe-m0122	bbe-mir-9-2	mmu-mir-9-2	real pre-miRNAs	Bf_V2_430:38046:38125:+	-32.8	bbe-m0122-5p	bbe-m0122-3p	293	211	82	CTGAGTGTTGTCTTTGGTTATCTAGCTGTATGAGAGTCTTTTGTCACCATAAAGCTAGGTAACCAAAACAACAACCATTC	.((..((((((.(((((((((((((((.((((.(.(.(....).).))))).)))))))))))))))))))))..))...	TCTTTGGTTATCTAGCTGTATGA	TAAAGCTAGGTAACCAAAACA
bbe-m0125	bbe-mir-278	dme-mir-278	real pre-miRNAs	Bf_V2_6:3266615:3266698:-	-52.4	-	bbe-m0125-3p	22	-	22	TCTCTCCCCCGCCCGGACGAGAACCCTTCGCCAGTCGTCGGGCTTTAGCAGATCGGTGGGGTTTTCGTTCGAGTGGGGGAGACG	..((((((((((.(((((((((((((..((((.(((.....((....)).))).))))))))))))))))).))))))))))..	-	TCGGTGGGGTTTTCGTTCGAGT
bbe-m0131	bbe-mir-133	mmu-mir-133a-1	real pre-miRNAs	Bf_V1_740:125325:125412:+	-37.7	bbe-m0131-5p	bbe-m0131-3p	71	26	45	GGGATGCTGTGCTAAAGCTGGTAAATTGGAACCAAATCAACTCCTCAATGGATTTGGTCCCCTTCAACCAGCTGTAGCATTGCATTTT	.((((((.((((((.(((((((.....((.((((((((............)))))))).)).....))))))).)))))).)))))).	AGCTGGTAAATTGGAACCAAAT	TTGGTCCCCTTCAACCAGCTGT
bbe-m0132	bbe-mir-29a	rno-mir-29b-1	real pre-miRNAs	Bf_V1_717:232584:232667:+	-46.82	-	bbe-m0132-3p	255	-	255	TCTGTGCACGGAAGCTGATTTCAGTTGGTGCTAGATAGAAGTCGGCGTTCTAGCACCATATGAAATCAGTTATCGGTGCATAGG	.((((((((.(((((((((((((..((((((((((.............))))))))))..))))))))))).)).)))))))).	-	TAGCACCATATGAAATCAGTTAT
bbe-m0133	bbe-mir-29b	gga-mir-29b-2	real pre-miRNAs	Bf_V1_717:231682:231779:+	-42.2	-	bbe-m0133-3p	406	-	406	GCAGGTTTTCTATCCTGGAAGACTGGTTCCAAGTGGTGGGTAGATGGCACTGAGATCTAGCACCATTTGAAATCAGTGCTTTCAGGACTAGCCCTTGC	(((((....(((((((((((((((((((.(((((((((..(((((.........))))).))))))))).))))))).))))))))).)))..)))))	-	TAGCACCATTTGAAATCAGTGCT
bbe-m0003	bbe-mir-s1-1	-	real pre-miRNAs	Bf_V2_103:219332:219425:+	-36.1	-	bbe-m0003-3p	3	-	3	GTTAACCCGTGTGTGGATGGTGTTCAGCACCAGGGACAGGTGTGTTAACCTGTGTGTGGATGGTGTTTAGCACCAAGGACAGGCATGTTTGCGT	.......(((((.((..(((((((.(((((((.(.((((((......)))))).).....))))))).)))))))....)).))))).......	-	GTTTAGCACCAAGGACAGGC
bbe-m0004	bbe-mir-s1-2	-	real pre-miRNAs	Bf_V2_103:219459:219552:+	-36.1	-	bbe-m0004-3p	3	-	3	GTTAACCCGTGTGTGGATGGTGTTCAGCACCAGGGACAGGTGTGTTAACCTGTGTGTGGATGGTGTTTAGCACCAAGGACAGGCATGTTTGCGT	.......(((((.((..(((((((.(((((((.(.((((((......)))))).).....))))))).)))))))....)).))))).......	-	GTTTAGCACCAAGGACAGGC
bbe-m0007	bbe-mir-s2	-	real pre-miRNAs	Bf_V2_109:1619214:1619291:+	-37.6	-	bbe-m0007-3p	510	-	510	TGGACCCCTTTCAAGGCAAATTGCTGCAATACTTTGTATCCTGCAAGTATTGCACTTTTTTGCTTTGAAAGGTGTTCT	.((((.((((((((((((((..(.((((((((((.((.....)))))))))))).)..)))))))))))))).)))).	-	TATTGCACTTTTTTGCTTTGA
bbe-m0010	bbe-mir-s3	-	real pre-miRNAs	Bf_V2_117:716468:716542:+	-36.9	bbe-m0010-5p	-	33	33	-	GTCCAAGCGTTGCGTAGGCGTTGTGCACACTGTCTGGTATAACCGTGTGTACCTCTCCTGCGTCACATTTGGACG	(((((((.((.(((((((.(..((((((((.((........)).))))))))..).))))))).)).))))))).	TGCGTAGGCGTTGTGCACACTGT	-
bbe-m0011	bbe-mir-s4	-	real pre-miRNAs	Bf_V2_118:216744:216828:+	-29.3	bbe-m0011-5p	bbe-m0011-3p	135	94	41	TATTTCCGTTACGATGTTGACTTCCGCTCCTCTGTGGTGATATCTGGACTAGAGGGACCTGTAGTCAACACGAGATGGAACCGTG	...(((((((.((.((((((((.(.(.(((.((.((((.........)))).))))).).).)))))))))).))))))).....	ACGATGTTGACTTCCGCTCCTCT	AGGGACCTGTAGTCAACACGAGA
bbe-m0012	bbe-mir-s5	-	real pre-miRNAs	Bf_V2_118:217919:218001:+	-36	bbe-m0012-5p	bbe-m0012-3p	84	29	55	CGCCGTGGTCACGATGTTTTTGTCTGCTCCAGAGGTGAGTTATTACGACTTTGGGACAGACGAAACATCTCAGACCAACGCTG	.((..(((((..((((((((.(((((..((((((((((....))))..))))))..)))))))))))))...)))))..))..	ACGATGTTTTTGTCTGCTCCAG	TGGGACAGACGAAACATCTCAG
bbe-m0013	bbe-mir-s6	-	real pre-miRNAs	Bf_V2_118:218823:218899:+	-35.4	bbe-m0013-5p	-	849	849	-	TGTCCTGATCACGCGTTTATGTCTGCGCCTGTCTACTGTTAAACACAGGTACAGGCATAAACTCGAGATTATGACAG	((((.(((((.((.(((((((((((..(((((............)))))..))))))))))).)).))))).)))).	ACGCGTTTATGTCTGCGCCTGT	-
bbe-m0014	bbe-mir-s7	-	real pre-miRNAs	Bf_V2_118:219714:219791:+	-31.36	bbe-m0014-5p	-	35	35	-	CACCCTTGTCTCGCATTGACGTCAGCGCCGCAAAACTTTTTTAAAGGCGGAGCTCACGCCAGTGCAACACAATGGTGA	((((.((((...((((((.(((.(((.((((...............)))).))).))).))))))...)))).)))).	TCGCATTGACGTCAGCGCCGCAA	-
bbe-m0015	bbe-mir-s8	-	real pre-miRNAs	Bf_V2_118:220269:220346:+	-37.8	bbe-m0015-5p	bbe-m0015-3p	849	846	3	TATCTTTATTACGCAGTGACGTCAGCGCCTCTTGTCATACACCACAGAGGTGATGACGTCACTGATGACATGAAGATG	(((((((((....(((((((((((.(((((((.((........))))))))).))))))))))).....)))))))))	ACGCAGTGACGTCAGCGCCTCT	AGGTGATGACGTCACTGATGA
bbe-m0017	bbe-mir-s9	-	real pre-miRNAs	Bf_V2_122:1823452:1823539:-	-42.3	-	bbe-m0017-3p	21	-	21	ACTGGGTGGGACTCTCTGCCTGTCAACGTCTCTGTACAGTGAACATGAGGCATGTGTAGAGATTGTGTGACGGGTAGTGAGCCCCCAG	.(((((..((.(((.(((((((((((((((((((((((((.........)).)))))))))).))).)))))))))).))))))))))	-	TGTAGAGATTGTGTGACGGGTAGT
bbe-m0018	bbe-mir-s10	-	real pre-miRNAs	Bf_V2_122:1824325:1824414:-	-37.1	-	bbe-m0018-3p	15	-	15	TTGTGTGCCTGCTGGCTTGTCACTTCCAATACATGCTGTGGTCCCACCATCCCGTCCATGTAGAGAGAGTGACAGGTTGTCGGGCCTCAG	.((.(.(((((.((((((((((((..(..((((((..((((.....))))......))))))..)..)))))))))))).)))))).)).	-	ATGTAGAGAGAGTGACAGGTTGT
bbe-m0019	bbe-mir-s11	-	real pre-miRNAs	Bf_V2_127:1679937:1680022:-	-41.2	-	bbe-m0019-3p	799	-	799	CCACCTGCTGAACTCTGAAGTACCTGTTGCCAAAGGCGCTCATAGTGACAAACCTTTGGCACTGGTACTTTGGAGTAAAGATGGTG	.((((..((..((((..(((((((.((.(((((((((((.....))).....)))))))))).)))))))..))))..))..))))	-	TTTGGCACTGGTACTTTGGAGT
bbe-m0023	bbe-mir-s12	-	real pre-miRNAs	Bf_V2_136:88218:88294:+	-38.7	bbe-m0023-5p	bbe-m0023-3p	164	160	4	GTTGTGGTAGAATTGCACTAGAGTGATTTGTTGATTTTTGGACATCAAATCACTTCAGTGCAGTTCTCTCACGGCTT	((((((..(((((((((((..(((((((((.((.........)).)))))))))..)))))))))))..))))))..	AATTGCACTAGAGTGATTTGTT	CAAATCACTTCAGTGCAGTTCT
bbe-m0025	bbe-mir-s13	-	real pre-miRNAs	Bf_V2_13:1075336:1075425:+	-40	-	bbe-m0025-3p	2047	-	2047	GGTTTTGCCCCTGAGCCATTGCATTTGTCTGCCTTGTCTGTGCATTGAGATGTCCAAAGCAGCATAGTGCAATGGTGTCAGGGTCAGGAC	.((((((.(((((((((((((((((((.((((.(((.....((((....)))).))).)))))).))))))))))).)))))).))))))	-	AGCAGCATAGTGCAATGGTGTCA
bbe-m0026	bbe-mir-s14	-	real pre-miRNAs	Bf_V2_13:1079959:1080037:+	-31.1	bbe-m0026-5p	bbe-m0026-3p	8850	1	8849	CACCTTGTCCACGGTTGCATTGTGTTGGTCTTTGTAGCGTGTGAACAAAGCAGCACTGTGCAACTGTGTAGATGGATGG	((((.(.(.(((((((((((.((((((..((((((.........)))))))))))).))))))))))).).).)).)).	ACGGTTGCATTGTGTTGGTCT	AAGCAGCACTGTGCAACTGTGT
bbe-m0027	bbe-mir-s15	-	real pre-miRNAs	Bf_V2_140:536452:536527:-	-29.6	bbe-m0027-5p	bbe-m0027-3p	201	197	4	CTTGTCTTGCTGCAACATCACAGTGACCACATAGGCCAGTCAATGTGAGCACTGCGATGTGGTATTAAGATCTGGC	(..((((((.(((.(((((.(((((..(((((.((....)).)))))..))))).))))).))).))))))..)..	TGCAACATCACAGTGACCACAT	GTGAGCACTGCGATGTGGTATT
bbe-m0028	bbe-mir-s16	-	real pre-miRNAs	Bf_V2_140:536785:536865:-	-41.46	bbe-m0028-5p	-	180	180	-	CTGGTCATGCAGACAACATCAGAATGTCCCTACGGGTTTGTGTAGTTAGTAGGGCCATTTTGTGTTGTCAGCAGGACCAGT	((((((.(((.(((((((.(((((((.((((((...............)))))).)))))))))))))).))).)))))).	AGACAACATCAGAATGTCCCT	-
bbe-m0029	bbe-mir-s17	-	real pre-miRNAs	Bf_V2_14:956791:956878:-	-45.2	-	bbe-m0029-3p	6	-	6	TTCCTCCCAGCCTAGGGTGATGTTGGCGGCAAGTGTGTGGTTGTGTCTGTCTCCATTTGCTGTTGACATCAGCCCCAGGCTTGCAGGA	.((((.(.(((((.(((((((((..((((((((((.(..(......)..)...))))))))))..)))))).))).))))).).))))	-	TTTGCTGTTGACATCAGCCCCAG
bbe-m0032	bbe-mir-s18	-	real pre-miRNAs	Bf_V2_158:1384072:1384156:-	-39.2	-	bbe-m0032-3p	41	-	41	TGTCTCTGGTGTAGGGAGATCACCTCAGGCGTACAGTCTTGTCATGTAGCATGTAGCCAGACCTGATCTCCCTGCAGCGGCTGCA	.((..(((.(((((((((((((..((.(((.((((..((........))..))))))).))..))))))))))))).)))..)).	-	TAGCCAGACCTGATCTCCCTGC
bbe-m0038	bbe-mir-s19	-	real pre-miRNAs	Bf_V2_162:2480053:2480129:-	-41.3	bbe-m0038-5p	-	14	14	-	TTGTGTGGGGTGCAGAGCTTGTGCGATTGGCGCTTGACGACGAAGAGCGCCACACGCGAGCTCTTCATCCCAACCTT	.....(((((((.((((((((((.(..((((((((.........))))))))).)))))))))).))))))).....	TGCAGAGCTTGTGCGATTGGCG	-
bbe-m0039	bbe-mir-s20	-	real pre-miRNAs	Bf_V2_163:118488:118572:+	-35.6	-	bbe-m0039-3p	199	-	199	TGGTCTTCTCGCCCCTGATCAGCCCGGAAGCTGTTACGTCACTTCCGTTGTATCAGCTCCAGCGCTGATCAGTGACGCGGTGACT	.((((.((.((.(.((((((((((.(((.((((.((((.(......).)))).))))))).).))))))))).).)).)).))))	-	TCAGCTCCAGCGCTGATCAGTGA
bbe-m0040	bbe-mir-s21	-	real pre-miRNAs	Bf_V2_163:129191:129276:+	-40.2	-	bbe-m0040-3p	118	-	118	AGCGTGTCGGCTTCCCTCATCACACCGGAAGCTGTTACGTCACTTCCGCTGTATCAGCTCCAGCTGTGATGAGTGAAGGGGCATGC	.(((((((..((((.((((((((((.(((.((((.((((.(......).)))).))))))).).))))))))).)))).)))))))	-	TCAGCTCCAGCTGTGATGAGTGA
bbe-m0043	bbe-mir-s22	-	real pre-miRNAs	Bf_V2_166:2072217:2072295:-	-35.92	bbe-m0043-5p	bbe-m0043-3p	50	12	38	CGCCCTGCTCTGCAACAATATTTCATCAGTGGTGAACTCCAAAATCTACTGGTGAAATGTAGTTGCGTAGGAGGCCGGC	((.(((.((.((((((.(((((((((((((((.............))))))))))))))).)))))).)).))).))..	TGCAACAATATTTCATCAGTGG	ACTGGTGAAATGTAGTTGCGTA
bbe-m0047	bbe-mir-s23	-	real pre-miRNAs	Bf_V2_186:1687484:1687564:-	-44.7	bbe-m0047-5p	bbe-m0047-3p	198	175	23	ATCCCCGCCCAGTTTGTAGCATCCAGCTGAGCTGGCAGACCTGCAGCAGCTGGCTGGTTGGTGCAAACAGGGGGAGGATGG	((((((.(((.(((((((.((.((((((.((((((((....)))..))))))))))).)).))))))).))))).))))..	AGTTTGTAGCATCCAGCTGAGCT	CTGGCTGGTTGGTGCAAACAGG
bbe-m0048	bbe-mir-s24	-	real pre-miRNAs	Bf_V2_187:5247736:5247818:+	-38.6	-	bbe-m0048-3p	53	-	53	CTCGCGGCCACAGGTCTCACCTGGTGCGTAACGCTGGTATCAGATCTCGCCTTACGTGCCACGTGAGGACTCTTGGACGCGCA	..((((.(((..((((((((.(((..(((((.((.((........)).)).)))))..))).)))).))))..))).))))..	-	CTTACGTGCCACGTGAGGACTCT
bbe-m0049	bbe-mir-s25	-	real pre-miRNAs	Bf_V2_187:6715328:6715411:+	-36.64	-	bbe-m0049-3p	4	-	4	TCACAGACGATGAGCCAATGCGGCATGTAAAAGGCTAAAAACGTTCTGTGTCTTTACGTGCCACATTGTCTCCTTGTCTGCTGT	.(((((((((.(((.(((((.((((((((((.(((..............))))))))))))).))))).))).))))))).)).	-	TTTACGTGCCACATTGTCTCCT
bbe-m0050	bbe-mir-s26-1	-	real pre-miRNAs	Bf_V2_187:2732943:2733023:-	-53.9	-	bbe-m0050-3p	3	-	3	TATAGAAGGGTAGCCTGGGTACCATCCGTATTCTACCGGGCCCCGGTAGAATTCGGATGGTACCCAGGCTAATAGAAGGGA	..........((((((((((((((((((.((((((((((...)))))))))).))))))))))))))))))..........	-	AATTCGGATGGTACCCAGGCTA
bbe-m0051	bbe-mir-s26-2	-	real pre-miRNAs	Bf_V2_187:2758502:2758583:-	-55.5	-	bbe-m0051-3p	3	-	3	TATAGAAGGGTAGCCTGGGTACCATCCGTATTCTACCGGAGCCCCGGTAGAATTCGGATGGTACCCAGGCTAATAGAAGGGA	..........((((((((((((((((((.((((((((((....)))))))))).))))))))))))))))))..........	-	AATTCGGATGGTACCCAGGCTA
bbe-m0053	bbe-mir-s27	-	real pre-miRNAs	Bf_V2_187:5550944:5551022:-	-37.9	bbe-m0053-5p	bbe-m0053-3p	278	2	276	GGTTTTCCACGGGCAATGTATCTAGCGCAACACGTTAACCCGAGCTGTTGCATAGGTACATTGGTCAGTGGGAGCCCAC	((.(((((((((.(((((((((((..((((((.(((......))))))))).))))))))))).)).))))))).))..	GGGCAATGTATCTAGCGCAACA	TTGCATAGGTACATTGGTCAGT
bbe-m0057	bbe-mir-s28	-	real pre-miRNAs	Bf_V2_195:901464:901541:-	-38.7	bbe-m0057-5p	-	63	63	-	GCTGTTTGGGAAGATGAGCTGTTCTGCTACAGCTGCTTGTCGGACTAGCGTAACAGGACGCTCGTCTGCCCAAACATC	..((((((((.((((((((.((((((.(((.((((.((....)).))))))).)))))))))))))).))))))))..	AAGATGAGCTGTTCTGCTACAG	-
bbe-m0058	bbe-mir-s29	-	real pre-miRNAs	Bf_V2_196:2749692:2749791:+	-41.7	-	bbe-m0058-3p	5	-	5	TTGGCAAGTCTGCTTGGCACTGGGGAATCCTTTGTGTTAAATGTAAGGCTTTTACATGGTTGTATCATAGAATTCCCCCGTACCGAGTGGACTTGTTCAG	..((((((((..(((((.((.(((((((..((((((.((.(((((((...))))))).....)).))))))))))))).)).)))))..))))))))...	-	TAGAATTCCCCCGTACCGAGTGG
bbe-m0059	bbe-mir-s30	-	real pre-miRNAs	Bf_V2_196:6167731:6167823:+	-33.2	bbe-m0059-5p	-	163	163	-	CTTGTCCCTGATTTGGAGTGCAGAGTGGCCTGTTAACTACAGACCAGGTCTTTCTACATCTCCAAAACAGGGCCCAGAAAACTTGCAACGAGG	((.(.(((((.(((((((((.((((.((((((............)))))).)))).)).))))))).))))).).))....((((...)))).	ATTTGGAGTGCAGAGTGGCCT	-
bbe-m0062	bbe-mir-s31	-	real pre-miRNAs	Bf_V2_19:551605:551699:-	-38.6	bbe-m0062-5p	-	3	3	-	TAGGAGTCGCTGGAAAAAGTAGAAATTGGCCAAATAGACTGAAAGTTAATTAACACACTACTTTGGCAAATTTCTACTATTTCCAGTGACATATG	.....(((((((((((.((((((((((.(((((((((..((...(((....))).))))).)))))).)))))))))).))))))))))).....	TGGAAAAAGTAGAAATTGGCC	-
bbe-m0077	bbe-mir-s32	-	real pre-miRNAs	Bf_V2_223:848280:848364:-	-31.7	bbe-m0077-5p	bbe-m0077-3p	55	40	15	GCTCACTTTCAAAAAGCAAAAAGTTGCAATATCGGTATACGACGTTACGTAGATATTGCACTAATTTGCTTTTGAAAGTGGTACC	((.(((((((((((.(((((.(((.((((((((....((((......)))))))))))))))..))))))))))))))))))...	AAAAAGCAAAAAGTTGCAATAT	TATTGCACTAATTTGCTTTTGA
bbe-m0079	bbe-mir-s33	-	real pre-miRNAs	Bf_V2_22:1000668:1000745:+	-39.7	bbe-m0079-5p	-	5	5	-	AGGTGTGAGCGATGTTTGTACTGTCTGTCTGTTCACAGCACCACAACAGACAACAGCACAGACATTTGTTCACGCCTG	(((((((((((((((((((.((((.((((((((...........)))))))))))).))))))).)))))))))))).	GATGTTTGTACTGTCTGTCTGT	-
bbe-m0081	bbe-mir-s34	-	real pre-miRNAs	Bf_V2_243:637272:637353:+	-33.2	-	bbe-m0081-3p	122	-	122	CCCTCTGCGATGGGGGTAGTTTCTCCACTACTTCAGTGCTGTGGTGGGTGAAGTAGTAGTTGAACTATCTTCTTCACAGTGG	.((.(((.((.(((((((((((..(.(((((((((.(.(......).)))))))))).)..))))))))))).)).))).))	-	AAGTAGTAGTTGAACTATCTTC
bbe-m0082	bbe-mir-s35	-	real pre-miRNAs	Bf_V2_243:638060:638147:+	-28.8	bbe-m0082-5p	-	149	149	-	CTCCAGATGTTAAACTATCGTTCTGGGAACAGTCGCTCTTACAAGCTGTTCCCATGGAGATAGCTTAGCAACTCCTCCGCAACTGGCC	..((((.((((((.(((((.(((((((((((((...........)))))))))).)))))))).)))))).(......)...))))..	TAAACTATCGTTCTGGGAACAG	-
bbe-m0084	bbe-mir-s36	-	real pre-miRNAs	Bf_V2_246:974637:974717:+	-40	bbe-m0084-5p	-	6	6	-	CCTGGCTCGGTCCCGGAGTCGTTCTATACGCCGTTTGTACTTGATAAAATGGCGTAGAGCGACTAAGGAACCAGGACAGGC	((((.(..(((.((..(((((((((..(((((((((..........))))))))))))))))))..)).)))..).)))).	TCCCGGAGTCGTTCTATACGCCGT	-
bbe-m0086	bbe-mir-s37-1	-	real pre-miRNAs	Bf_V2_258:856065:856141:-	-33.7	bbe-m0086-5p	-	9	9	-	AATAATAATGATACGGGGCAGTTATACTCATGTGTTTGTTATACAACATGGTATAGCTTTCCCGTAACATTATTGGA	..((((((((.(((((((.((((((((.(((((((.......)).))))))))))))).))))))).))))))))..	ATACGGGGCAGTTATACTCATGT	-
bbe-m0087	bbe-mir-s37-2	-	real pre-miRNAs	Bf_V2_258:860146:860222:-	-33.7	bbe-m0087-5p	-	9	9	-	TATAATAATGATACGGGGCAGTTATACTCATGTGTTTGTTATACAACATGGTATAGCTTTCCCGTAACATTATTGGA	..((((((((.(((((((.((((((((.(((((((.......)).))))))))))))).))))))).))))))))..	ATACGGGGCAGTTATACTCATGT	-
bbe-m0088	bbe-mir-s37-3	-	real pre-miRNAs	Bf_V2_258:867128:867204:-	-31.1	bbe-m0088-5p	-	9	9	-	TATGATTTTGATACGGGGCAGTTATACTCATGTGTTTGTTCAACAGCATGGTATAGCTTCCCCGTAACATTATTTGA	...(((..((.(((((((.((((((((.((((((((.....)))).)))))))))))).))))))).))..)))...	ATACGGGGCAGTTATACTCATGT	-
bbe-m0100	bbe-mir-s38	-	real pre-miRNAs	Bf_V2_28:2310460:2310538:+	-35.2	bbe-m0100-5p	bbe-m0100-3p	139	15	124	CCTGTTGGAAAGCAGCGAGCATTACGGTCATTCTGACGCTGGAGAATATGACAGTAATGCCCGCTGACTTCTAATGGAG	.(((((((((..(((((.(((((((.((((((((........)))..))))).))))))).)))))..)))))))))..	AGCAGCGAGCATTACGGTCATT	TGACAGTAATGCCCGCTGACT
bbe-m0105	bbe-mir-s39-1	-	real pre-miRNAs	Bf_V2_28:483746:483827:-	-43.7	-	bbe-m0105-3p	5	-	5	GCTGTGGGTGCCTATCTTGGTGGTGTAGCACATGTGAGATGTGAGCCACATTTGCTACGGCCACCAAGATCTGTGCCAGCAG	.((((.((..(..(((((((((((((((((.(((((..........))))).)))))).)))))))))))..)..)).))))	-	TTTGCTACGGCCACCAAGATCT
bbe-m0106	bbe-mir-s39-2	-	real pre-miRNAs	Bf_V2_28:496731:496812:-	-43.7	-	bbe-m0106-3p	5	-	5	GCTGTGGGTGCCTATCTTGGTGGTGTAGCACATGTGAGATGTGAGCCACATTTGCTACGGCCACCAAGATCTGTGCCAGCAG	.((((.((..(..(((((((((((((((((.(((((..........))))).)))))).)))))))))))..)..)).))))	-	TTTGCTACGGCCACCAAGATCT
bbe-m0107	bbe-mir-s40	-	real pre-miRNAs	Bf_V2_291:212933:213020:-	-35.6	-	bbe-m0107-3p	43	-	43	AATTGTACCACCTCCCTTTGCCCACAGAGACACGGAAGTCGCTCATACAGATATGCGTGTCTCTGTGGCGCAATCGGTTAGCGCGTTC	....(..(.....((..(((((((((((((((((.(.(((.........))).).))))))))))))).))))..))...)..)....	-	GTCTCTGTGGCGCAATCGGT
bbe-m0111	bbe-mir-s41	-	real pre-miRNAs	Bf_V2_32:1589830:1589906:-	-39.4	bbe-m0111-5p	bbe-m0111-3p	106	105	1	GCTTGTTCTTCTTCCTATGCACATCTGTCCTTGTAAGCTGGAGGAGGACATGTGTGCATAGGGAAGAGATCAGCTAG	(((.(.(((..(((((((((((((.(((((((.(.......).))))))).)))))))))))))..))).))))...	CTTCCTATGCACATCTGTCCTT	GGACATGTGTGCATAGGGAAGA
bbe-m0112	bbe-mir-s42	-	real pre-miRNAs	Bf_V2_32:2938948:2939032:-	-34.74	-	bbe-m0112-3p	53	-	53	TCATCCATGTTTCAACTGTTGCATCTTGCTGCCTTTAGAACCTTCCATCCATAAAGCAGCAGTATGCAATGGTGAAAACTGGATG	.((((((.((((..((((((((((.(((((((.((((..............))))))))))).))))))))))..))))))))))	-	AAGCAGCAGTATGCAATGGTGA
bbe-m0113	bbe-mir-s43	-	real pre-miRNAs	Bf_V2_32:2941414:2941493:-	-46.5	bbe-m0113-5p	bbe-m0113-3p	39	2	37	AGCGCCCCTGACTGCTGCATCCTGCTGCCTTGGGGAATATCAACCACCAAGCAGCAGTGTGCAGTGGTGAGGGTGGTATG	.((..((((.((..(((((..(((((((.((((((........)).)))))))))))..)))))..)).))))..))...	ACTGCTGCATCCTGCTGCCTTGGG	AAGCAGCAGTGTGCAGTGGTGA
bbe-m0114	bbe-mir-s44	-	real pre-miRNAs	Bf_V2_369:120309:120407:-	-43.4	bbe-m0114-5p	bbe-m0114-3p	8	1	7	GGGCTTAATTTGCTTGGCACTAGTGGAATTCTTTGTTCAGGAAACAGTGCATGGAGCCATTGAGTCAAAGAATTCCCCAGTACCAAGCAAATTGACTCC	((..(((((((((((((.(((.(.(((((((((((((((((...((.....))...))..)))).)))))))))))).))).)))))))))))))..))	CTTGGCACTAGTGGAATTCTTTG	AAGAATTCCCCAGTACCAAGCA
bbe-m0116	bbe-mir-s45	-	real pre-miRNAs	Bf_V2_36:4032842:4032926:-	-40.2	-	bbe-m0116-3p	33	-	33	TGCTGACTTGTGAACAGTGACTTGTGGGGTCAGTCGGTAGAAAGAGATTTTCCTACTGGCCTGTCAAGTCGGTGTTCACATGAGC	.(((.(..((((((((.(((((((..((((((((.((.((((.....)))))).))))))))..))))))).))))))))).)))	-	TACTGGCCTGTCAAGTCGGTGT
bbe-m0117	bbe-mir-s46	-	real pre-miRNAs	Bf_V2_38:2117607:2117681:+	-35.3	bbe-m0117-5p	-	3	3	-	CGTTTCCTTGGCAGTGATGTTAGTTGTTGTCGTCTCGTGTCACACAACAAACTGACATCACTGCCTCTGTAGCGC	((((.....(((((((((((((((((((((.((........))))))).)))))))))))))))).....)))).	GCAGTGATGTTAGTTGTTGT	-
bbe-m0118	bbe-mir-s47	-	real pre-miRNAs	Bf_V2_38:2117603:2117682:-	-32.84	bbe-m0118-5p	bbe-m0118-3p	141	77	64	TGCGCTACAGAGGCAGTGATGTCAGTTTGTTGTGTGACACGAGACGACAACAACTAACATCACTGCCAAGGAAACGCACG	((((.......(((((((((((.((((.(((((((........)).))))))))).))))))))))).......))))..	AGGCAGTGATGTCAGTTTGTTGT	AACAACTAACATCACTGCCAAG
bbe-m0121	bbe-mir-s48	-	real pre-miRNAs	Bf_V2_39:891951:892029:-	-39.8	bbe-m0121-5p	bbe-m0121-3p	227	133	94	CAGGTTGAATATGCGGTGCGGTGGTAGCAACCGTCCCGACGTAAAGTCGATTGTTACACCGCGCCGCAAAAGTTGACCT	.((((..(...((((((((((((.((((((......((((.....)))).))))))))))))))))))....)..))))	ATGCGGTGCGGTGGTAGCAACCG	ATTGTTACACCGCGCCGCAA
bbe-m0124	bbe-mir-s49	-	real pre-miRNAs	Bf_V2_6:3510459:3510543:+	-45.8	-	bbe-m0124-3p	21	-	21	AGACGACTTGGGCTCAGGTATGTCTGCGGTGAGGCTGGTACAACTCGGCAGGTTTCACTGTAGATCTACCTGCGCTCACGGCGTC	.((((.(((((((.((((((.(((((((((((((((.((........)).))))))))))))))).)))))).))))).))))))	-	TTTCACTGTAGATCTACCTGCGC
bbe-m0126	bbe-mir-s50	-	real pre-miRNAs	Bf_V2_78:1351996:1352093:-	-30.3	-	bbe-m0126-3p	7	-	7	ATACCATAAACCCTGTTGCCTGATCTTTTCTTGTGTATAAAAGACTGTTTGAAAGCAATGGATAGTCGGAGGGGTCCGGAGGGCGTGTGGTGTCTAAT	((((((((..((((....((.(((((((((............((((((((.........))))))))))))))))).))))))..)))))))).....	-	GGAGGGGTCCGGAGGGCGTGT
bbe-m0128	bbe-mir-s51	-	real pre-miRNAs	Bf_V2_93:856157:856237:+	-43.1	bbe-m0128-5p	bbe-m0128-3p	1353	1351	2	TCGGCACGGGTGAGAAGTTAGCCAACCATCCGGCTGGTATGTGCAACCCGGGTGGTGGTTGACTTCTTTCTCGTTACGTCT	.((..(((((.(((((((((((((.((((((((...((....))...))))))))))))))))))))).)))))..))...	TGAGAAGTTAGCCAACCATCCG	GGGTGGTGGTTGACTTCTTTCT
bbe-m0129	bbe-mir-s52	-	real pre-miRNAs	Bf_V2_93:857167:857243:+	-46.2	bbe-m0129-5p	-	5111	5111	-	GTCCGCGAAGTGAGAAGTAAGACTACCATCCCGTGTGTGCTGTACCGGGGTGGGGTCTTGCTTCTTTCTTAGCGGGT	.(((((.(((.(((((((((((((.((((((((.(((.....)))))))))))))))))))))))).))).))))).	TGAGAAGTAAGACTACCATCCCG	-
bbe-m0130	bbe-mir-s53	-	real pre-miRNAs	Bf_V2_9:709099:709175:-	-38.92	bbe-m0130-5p	bbe-m0130-3p	5	3	2	CATGTCAGTACTGGTGAGTCTGGATGCTGATGATATGTTAGTTCCCATCAGCTCCAAGGCTGATCAGTAGTGATGTG	(((((((.(((((((.((((((((.(((((((.............)))))))))).))))).))))))).)))))))	CTGGTGAGTCTGGATGCTGATG	AGCTCCAAGGCTGATCAG
bbe-m0030		-	pseudo-hairpins	Bf_V2_150:2532286:2532384:-	-19.6	-	bbe-m0030-3p	3	-	3	TTCCTAGAACTATCACTGAGTGGAATTCAATGTCATCAAGTACAGTAGGCACATCCTCACAAGCTGGTGACAAGTCGTTCGGTGTGATATAACCAGCTG	..........((((((....(.((((....((((((((.((...(((((.....))).))..))))))))))....)))).).))))))..........	-	GTGACAAGTCGTTCGGTGTGATA
bbe-m0052		-	pseudo-hairpins	Bf_V2_187:4422159:4422228:-	-19.3	-	bbe-m0052-3p	4	-	4	TCCACTCGGTCTCCTCATTTTAGTGGTAGACAGTTTCTCTTGCACATGTGGAAGGAGGAGGTCATATTGT	.......(..((((((.(((((((((((((.......)).))).))).))))).))))))..).......	-	TGCACATGTGGAAGGAGGAG
bbe-m0078		-	pseudo-hairpins	Bf_V2_226:2027890:2027984:-	-19.55	-	bbe-m0078-3p	22	-	22	AGAGCAATGCTCCAGTGCGTACGTGGACATGGTGATGTCATTTTGCCCCACTGTTATCATCCCAATCCGTGTTAGTATAGTGGTGAGTATCCCCG	.(.(..((((((.(.(((((((...(((((((.((((....................)))).....))))))).)))).))).)))))))..)).	-	TCCGTGTTAGTATAGTGGTG
bbe-m0080		-	pseudo-hairpins	Bf_V2_238:530353:530430:-	-18.5	-	bbe-m0080-3p	3	-	3	TAGAGTGAGGTAAGTCGTATCAAGTGCCTTTTCCCCAAATGTAAGGGTACAAGATCGGTGGCATATCAACACATTCGA	..(((((.((((.((((.(((..((((((((...........))))))))..)))...)))).))))....)))))..	-	GTACAAGATCGGTGGCATATCA
																		miRNA	miRNA location	exon	exon lovation	overlap size
bbe-m0024		-	pseudo-hairpins	Bf_V2_138:574465:574538:-	-27.2	bbe-m0024-5p	-	5	4	-	GGTGTGGACCTGGATGTCCGCAGCTGACGGTACCTTCTCCCGATGGACACGGATGTCATCCACGGCCATCATCG	(((((((.((((((((((((...(((.(((.........))).)))...))))...)))))).))))).)))).	TGGATGTCCGCAGCTGACGGT	-				bbe-m0024	Bf_V2_138,574465,574538,-	74046_E2	Bf_V2_138,574396,575717,+	74
bbe-m0037		-	pseudo-hairpins	Bf_V2_159:270197:270280:+	-26.1	bbe-m0037-5p	-	3	3	-	TACACAGGTCACACTTATAGGGTTTCTCACCTGTATGGGTTCTCATATGTCTGGATAGGTTAGCCCTGTCAGCTGTCCTGTACC	...(((((.((..((.((((((((....((((((.((((..........)))).)))))).)))))))).)).)).)))))...	ACACTTATAGGGTTTCTCACCT	-				bbe-m0037	Bf_V2_159,270197,270280,+	96185_E3	Bf_V2_159,269700,271314,-	84
bbe-m0061		-	pseudo-hairpins	Bf_V2_196:8068143:8068232:-	-22	-	bbe-m0061-3p	11	-	11	GATGGCAACGGCTTCATCAGTGCTGCGGAGCTGCGTCACGTGATGACCAACCTGGGAGAGAAGCTGACAGATGAAGAGGTGGATGAGATG	.((..((.(.(((((.(((...((((((..((.((((....)))).((.....))...))...))).))).))).))))).).))..)).	-	AAGCTGACAGATGAAGAGGT				bbe-m0061	Bf_V2_196,8068143,8068232,-	59748_E3	Bf_V2_196,8068110,8068232,-	90
bbe-m0064		-	pseudo-hairpins	Bf_V2_200:1228476:1228551:-	-31.8	bbe-m0064-5p	-	64	64	-	TGATGAAGTTTTCTCGATTGTTCTGGTCCATCTCTATTTTTGTGATGGACCAATACAACCGCGAACCCGTCATCAT	((((((.(..(((.((.((((..(((((((((.(.......).)))))))))..)))).)).)))..).)))))).	TTCTCGATTGTTCTGGTCCAT	-				bbe-m0064	Bf_V2_200,1228476,1228551,-	68988_E2	Bf_V2_200,1228430,1228575,-	76
bbe-m0076		-	pseudo-hairpins	Bf_V2_220:2407790:2407854:+	-20.6	bbe-m0076-5p	-	5	5	-	TACACAAAGGTGTCATCAAGGGGCTGGCAGTAGCTGCCGTACCCACCATGCCCGCCAGTTGTTCC	...((((.((((.(((...(((..((((((...))))))..)))...)))..))))..))))...	TGTCATCAAGGGGCTGGCAG	-				bbe-m0076	Bf_V2_220,2407790,2407854,+	119075_E2	Bf_V2_220,2407683,2408093,-	65
bbe-m0008		-	pseudo-hairpins	Bf_V2_113:116632:116702:+	-25.8	bbe-m0008-5p	-	3	3	-	TGTGGATGGTGTTTAGCACCAAGGACAGGCATGCTTGGGTGGCTGTGGATGGCGTTCAACACCAGAGACAA	(((...(((((((.(((.(((...((((.(((......))).))))...))).))).)))))))...))).	GTTTAGCACCAAGGACAGGC	-
bbe-m0060		-	pseudo-hairpins	Bf_V2_196:8042892:8042981:-	-21	-	bbe-m0060-3p	11	-	11	GATGGTAACGGCTTCATCAGTGCTGCGGAGCTGCGTCACGTGATGACCAACCTGGGAGAGAAGCTGACAGATGAAGAGGTGGATGAGATG	........(.(((((.(((...((((((..((.((((....)))).((.....))...))...))).))).))).))))).)........	-	AAGCTGACAGATGAAGAGGT
bbe-m0063		-	pseudo-hairpins	Bf_V2_1:3507597:3507663:-	-20.6	-	bbe-m0063-3p	22	-	22	GTTGGAGCGGCTATTTGGCACGGCAGGTATATGCTAATCCGTGTTAGTATAGTGGTGAGTATCCCCG	...(((((.((((((((((((((..(((....)))...))))))))).))))).)).....)))...	-	TCCGTGTTAGTATAGTGGTG
bbe-m0066		-	pseudo-hairpins	Bf_V2_204:2081930:2081993:-	-20.1	bbe-m0066-5p	-	3	3	-	TATGGATGGTGTTTAGCACCAAGGACAGGCCTGGTCACCTATGTGTTTAGCACCATATGCCAGA	..(((((((((((.(((((..(((...(((...))).)))..))))).))))))))...)))..	GTTTAGCACCAAGGACAGGC	-
bbe-m0073		-	pseudo-hairpins	Bf_V2_21:2991516:2991583:+	-22	-	bbe-m0073-3p	3	-	3	ACTTGCTTTATTGGCATGCATATTGCATGCATTGCATGGTAGCGTGCGTAGTCCAGTGGTTAGCGGCC	..((((((((((((((((((..((((((((...)))).))))..))))).).)))))))..)))))..	-	ATGGTAGCGTGCGTAGTCCAGTG
bbe-m0083		-	pseudo-hairpins	Bf_V2_243:1999814:1999884:-	-22.4	bbe-m0083-5p	-	3	3	-	TGTGGATAGTGTTTAGCACCAAGGACAGGCGTGTTCACCTGTGTGTGTATGGTGTTCAGCACCAAGGACAG	(((.....(((((.(((((((.(.(((.(((.(....).))).))).).))))))).))))).....))).	GTTTAGCACCAAGGACAGGC	-
bbe-m0089		-	pseudo-hairpins	Bf_V2_268:318961:319048:-	-20.2	bbe-m0089-5p	-	3	3	-	TTATTCCTGCTAGACTGAACAACTGGTAGCAAAAGCAAGGTTGAGAGCTTTTCAATGTGACTGCTCAGTGTTTCTTTAGTAAGACTGG	....((.(((((((..(((((.(((((((((...(.(((((.....))))).)....)).)))).)))))))).))))))).))....	TAGACTGAACAACTGGTAGCAAAA	-
bbe-m0096		-	pseudo-hairpins	Bf_V2_286:633218:633308:-	-24.12	-	bbe-m0096-3p	64	-	63	AATTGATTGCTGTTTTTTAACGGGCCAAAATCCCCTCGCCATATATCTCTAACGGATGGGGATGTAGCTCAGTGGTAGAGCGCACGCTTTG	.......(((.(((((...((((((....((((((...((.............))..))))))...)))).))...)))))))).......	-	GGGGATGTAGCTCAGTGGTAGAGC
bbe-m0115		-	pseudo-hairpins	Bf_V2_36:1752888:1752982:+	-22.9	-	bbe-m0115-3p	5	-	5	ATGAGCATTATGTTTACTGTTACAGTTACTACATTAATAGTTGCATAATCTGGTGTACATTAGTTTTAGTAGTAGTTGTATAGTTGACTGGTTTA	.(((((.....(((.(((((.(((..((((((((((((.((.((((......))))))))))))....))))))..)))))))).)))..)))))	-	TTAGTAGTAGTTGTATAGTT
bbe-m0127		-	pseudo-hairpins	Bf_V2_89:525650:525738:+	-20	-	bbe-m0127-3p	123	-	123	TGTGGATGCAAGACGTATTGACAGCAAAGATGTTAATCAAACATTAGATGTATATGCAAGCGTTGGTGGTGTAATGGTCAGCATTGTTG	(((.(((((.....))))).))).(((.((((((.((((.(((((((((((........)))))..))))))..)))).)))))).)))	-	GCGTTGGTGGTGTAATGGTC
bbe-m0123		-	pseudo-hairpins	Bf_V2_43:582777:582860:-	-24.4	bbe-m0123-5p	-	4	4	-	AGGCTTACATAGGCATAGACTGAGATGTGCACTTGAGATCACCCCTCTGATTCTGCGCTAGCATATCTATGCCAAATCAAGCTG	.(((((.....((((((((.((....(((((..(.(((.......))).)...)))))...))..)))))))).....))))).	AGGCATAGACTGAGATGTGCAC	-

## Sheet: Table S4
Table S4. The mature sequences of amphioxus miRNAs and their cloning frequencies
Id	best homologue	mut	family	mature miRNA sequence	length	cloning frequency	location
conserved miRNAs
bbe-let-7	gga-let-7a	0	let-7	UGAGGUAGUAGGUUGUAUAGUU	22	43082	Bf_V2_28:2706007:2706028:+; Bf_V2_28:2707867:2707888:+
bbe-let-7*			let-7	CUGUGCAACCUGCUAGCUCUCC	22	11	Bf_V2_28:2707910:2707931:+
bbe-miR-1	hsa-miR-1	0	mir-1	UGGAAUGUAAAGAAGUAUGUAU	22	56305	Bf_V2_185:1444230:1444251:+
bbe-miR-1*			mir-1	AAGUACUUCUUUACUAUCCCAU	22	1	Bf_V2_185:1444192:1444213:+
bbe-miR-7	dps-miR-7	0	mir-7	UGGAAGACUAGUGAUUUUGUUGU	23	156	Bf_V2_119:1621113:1621091:-
bbe-miR-7*			mir-7	CAGUAAAUCACAGUCUUCCUUA	22	5	Bf_V2_119:1621072:1621051:-
bbe-miR-9	mmu-miR-9	0	mir-9	UCUUUGGUUAUCUAGCUGUAUGA	23	211	Bf_V2_195:400338:400360:+; Bf_V2_430:38056:38078:+
bbe-miR-9*			mir-9	UAAAGCUAGGUAACCAAAACA	21	82	Bf_V2_195:400377:400397:+; Bf_V2_430:38095:38115:+
bbe-miR-10a	hsa-miR-10a	1	mir-10	UACCCUGUAGAUCCGAAUUUGU	22	1131	Bf_V2_12:933250:933271:+
bbe-miR-10a*			mir-10	CAAAUUCGUUUCUGCAGGUAU	21	251	Bf_V2_12:933289:933309:+
bbe-miR-10b	hsa-miR-10a	2	mir-10	UACCCUGUAGAUCCGGACUUGUG	23	1335	Bf_V2_12:795194:795216:+
bbe-miR-22	fru-miR-22b	1	mir-22	AAGCUGCCAGAUGAAGAGCUGU	22	88157	Bf_V2_18:2394984:2395005:+
bbe-miR-25	hsa-miR-25	3	mir-25	CAUUGCACUCGUCCCGGCCUGA	22	25374	Bf_V2_106:372770:372791:+
bbe-miR-25*			mir-25	AGGUCUGGACAGUUGCAAUCUU	22	16	Bf_V2_106:372730:372751:+
bbe-miR-29a	rno-miR-29b	3	mir-29	UAGCACCAUAUGAAAUCAGUUAU	23	255	Bf_V1_717:232634:232656:+
bbe-miR-29b	gga-miR-29b	1	mir-29	UAGCACCAUUUGAAAUCAGUGCU	23	406	Bf_V1_717:231739:231761:+
bbe-miR-31	dre-miR-31	2	mir-31	UGGCAAGAUGUUGGCAUAGCUGU	23	6113	Bf_V2_278:268535:268513:-
bbe-miR-33	hsa-miR-33a	0	mir-33	GUGCAUUGUAGUUGCAUUGCA	21	261	Bf_V2_21:4947606:4947586:-; Bf_V2_21:4948015:4947995:-
bbe-miR-33-1*			mir-33	CAAUGUAACAGCAGUGCAGCU	21	77	Bf_V2_21:4947568:4947548:-
bbe-miR-33-2*			mir-33	CAAUGUAACUGCAGUGCAGCCC	22	27	Bf_V2_21:4947977:4947956:-
bbe-miR-34a	cbr-miR-34	4	mir-34	UGGCAGUGUGGAUAGCUGGCCGU	23	3459	Bf_V2_269:1087822:1087800:-; Bf_V2_288:336229:336251:+
bbe-miR-34b	mmu-miR-34a	4	mir-34	UGGCAGUGUAUUUAGCUGGGUAA	23	4	Bf_V2_269:1074013:1073991:-; Bf_V2_288:348606:348628:+
bbe-miR-34c	dps-mir-34	3	mir-34	UGGCAGUGUGAAUAGCUGGC	20	13	Bf_V2_269:1089256:1089237:-
bbe-miR-71	cbr-miR-71	3	mir-71	UGAAAGACAUGGGUAGUGAGAU	22	1784	Bf_V2_187:5824918:5824897:-
bbe-miR-92a	hsa-miR-92a	1	mir-25	UAUUGCACUUGUCCCGGCCUUU	22	1095	Bf_V2_216:774462:774441:-; Bf_V2_216:776328:776307:-; Bf_V2_216:777218:777197:-
bbe-miR-92a*			mir-25	AGGUCGUGAUAGGUGGCAAUGUU	23	51	Bf_V2_216:774498:774476:-; Bf_V2_216:776364:776342:-
bbe-miR-92b	hsa-miR-92a	2	mir-25	UAUUGCACUUAUCCUGGCCUGU	22	95	Bf_V2_165:210841:210862:+
bbe-miR-92b*			mir-25	AGGUCAGGAUUGAGUGUUAUGCU	23	2	Bf_V2_165:210802:210824:+
bbe-miR-92c	gga-miR-92	1	mir-25	UAUUGCACUUGUCCCGGCUUG	21	73	Bf_V2_106:372342:372362:+
bbe-miR-96	hsa-miR-96	0	mir-96	UUUGGCACUAGCACAUUUUUGCU	23	50	Bf_V2_186:1109818:1109840:+
bbe-miR-96*			mir-96	CCAAAAUUGUUAGUGCCAAAU	21	2	Bf_V2_186:1109856:1109876:+
bbe-miR-99a	hsa-miR-99a	3	mir-99	AACCCUGUGGAUCCGAUCUUGUGU	24	178	Bf_V2_12:883016:883039:+
bbe-miR-99a*			mir-99	CAAGGUGGGACUGACAGGUUCA	22	2	Bf_V2_12:883054:883075:+
bbe-miR-100	mmu-mir-100	2	mir-99	AACCCGUAGAUCCGAACUUGUGU	23	1928	Bf_V2_28:2705753:2705775:+
bbe-miR-100*			mir-99	CAAGCUCGUGUCUAUGGGUCU	21	239	Bf_V2_28:2705788:2705808:+
bbe-miR-124	mmu-miR-124	2	mir-124	UAAGGCACGCGGUGAAUGCCAA	22	497	Bf_V2_32:1879971:1879992:+
bbe-miR-125	mmu-miR-125b	0	mir-125	UCCCUGAGACCCUAACUUGUGA	22	4807	Bf_V2_28:2707569:2707590:+
bbe-miR-125*			mir-125	ACAGGUUAGGAUCUUGGGAGCU	22	53	Bf_V2_28:2707603:2707624:+
bbe-miR-129	rno-miR-129	5	mir-129	CCUUUUUGUGGUUUGGGGCUUU	22	2	Bf_V2_39:4848665:4848686:+
bbe-miR-129*			mir-129	AAGCCCUUACCUCAAAAGGGAU	22	42	Bf_V2_39:4848703:4848724:+
bbe-miR-133	mmu-miR-133a	2	mir-133	UUGGUCCCCUUCAACCAGCUGU	22	45	Bf_V1_740:125378:125399:+
bbe-miR-133*			mir-133	AGCUGGUAAAUUGGAACCAAAU	22	26	Bf_V1_740:125340:125361:+
bbe-miR-135a	rno-miR-135b	2	mir-135	UAUGGCUUUCAUCCUAUGUGA	21	15	Bf_V2_158:3847470:3847450:-; Bf_V2_158:3848837:3848817:-
bbe-miR-135a*			mir-135	CACAUUGGUGGAAGUCAAAGA	21	5	Bf_V2_158:3847432:3847412:-; Bf_V2_158:3848799:3848779:-
bbe-miR-135b	rno-miR-135b	4	mir-135	AAUGGCUUUCAUCCUUUGUGA	21	5	Bf_V2_158:3847682:3847662:-; Bf_V2_158:3849054:3849034:-
bbe-miR-137	ame-miR-137	2	mir-137	UAUUGCUUGAGAAUACACGUGA	22	62	Bf_V2_114:165575:165554:-
bbe-miR-141	mmu-miR-141	2	mir-8	UAACACUGUCUGGUAAUGAUGA	22	523	Bf_V2_211:358802:358781:-
bbe-miR-183	mmu-miR-183	2	mir-183	UAUGGCACUGGUAGAAUUCACUGA	24	16	Bf_V2_186:1108737:1108760:+
bbe-miR-184	mmu-miR-184	1	mir-184	UGGACGGAGAACUGAUAAGGGC	22	2386	Bf_V2_163:176202:176181:-
bbe-miR-190	mmu-miR-190b	2	mir-190	UGAUAUGUUUGAUAUUUGGUUG	22	60	Bf_V2_201:1087978:1087957:-
bbe-miR-190*			mir-190	ACCAAUAUAUCAAACAUAUGAU	22	3	Bf_V2_201:1087942:1087921:-
bbe-miR-200a	mmu-mir-200b	2	mir-8	AAAUACUGCCUGGUAAUGAUGC	22	77	Bf_V2_211:361542:361521:-
bbe-miR-200a*			mir-8	AUCUUACUUGGCAGCAUUCG	20	11	Bf_V2_211:361578:361559:-
bbe-miR-200b	gga-miR-200b	2	mir-8	UAAUACUGUCUGGUAAUGAUGUU	23	644	Bf_V2_211:356007:355985:-
bbe-miR-200b*			mir-8	CUUACCAGGCAGCAUUUAGU	20	2	Bf_V2_211:356042:356023:-
bbe-miR-210	hsa-miR-210	0	mir-210	CUGUGCGUGUGACAGCGGCUGA	22	1001	Bf_V2_39:678358:678337:-
bbe-miR-210*			mir-210	CGCCUCUGUUUCGCGCGCAAG	21	2	Bf_V2_39:678399:678379:-
bbe-miR-216	mmu-miR-216a	1	mir-216	UAAUCUCAGCUGGCAACUGUGAG	23	162	Bf_V2_29:961778:961756:-
bbe-miR-216*			mir-216	CACGGUGCAAGCUGGGAUCGCU	22	2	Bf_V2_29:961739:961718:-
bbe-miR-217	hsa-miR-217	0	mir-217	UACUGCAUCAGGAACUGAUUGGA	23	3350	Bf_V2_29:960862:960840:-
bbe-miR-217*			mir-217	AAUCUGUUCCUCAUGCAUGGCU	22	23	Bf_V2_29:960826:960805:-
bbe-miR-219	hsa-miR-219-5p	0	mir-219	UGAUUGUCCAAACGCAAUUCU	21	11	Bf_V2_250:1137882:1137902:+
bbe-miR-219*			mir-219	AAGAACUGCGCUGGACAUCAGC	22	2	Bf_V2_250:1137919:1137940:+
bbe-miR-252a	dme-miR-252	2	undef	CUAAGUACUAGUGCCGCAGGUGU	23	13	Bf_V2_101:1038974:1038996:+
bbe-miR-252a*			undef	GCAGACUGGUGCUUAACGU	19	1	Bf_V2_101:1039014:1039032:+
bbe-miR-252b	dme-miR-252	5	undef	UGCUAAGUAGUACUGCCGCAGGGA	24	135	Bf_V2_101:1038254:1038277:+
bbe-miR-278	dme-miR-278	5	undef	UCGGUGGGGUUUUCGUUCGAGU	22	22	Bf_V2_6:3266646:3266625:-
bbe-miR-281	dme-miR-281	2	mir-46	UGUCAUGGAGUUGCUCUCUUUU	22	29	Bf_V2_151:904397:904418:+
bbe-miR-281*			mir-46	GGGAGAGCCGUUCCGUGACUGU	22	15	Bf_V2_151:904359:904380:+
bbe-miR-375	hsa-miR-375	2	mir-375	UUUGUUCGUUCGGCUCGCGUUAU	23	214	Bf_V2_285:289825:289803:-
bbe-miR-449b	mmu-miR-449b	1	mir-34	UGGCAGUGUUGUUAGCUGGC	20	29	Bf_V2_269:1088574:1088555:-; Bf_V2_288:335477:335496:+
bbe-miR-449b*			mir-34	GCCCUCUAUCAACGCUGCCCUA	22	1	Bf_V2_269:1088534:1088513:-; Bf_V2_288:335517:335538:+
non-conserved miRNAs
bbe-miR-s1				GUUUAGCACCAAGGACAGGC	20	3	Bf_V2_103:219396:219415:+; Bf_V2_103:219523:219542:+
bbe-miR-s2				UAUUGCACUUUUUUGCUUUGA	21	510	Bf_V2_109:1619261:1619281:+
bbe-miR-s3				UGCGUAGGCGUUGUGCACACUGU	23	33	Bf_V2_117:716478:716500:+
bbe-miR-s4				ACGAUGUUGACUUCCGCUCCUCU	23	94	Bf_V2_118:216754:216776:+
bbe-miR-s4*				AGGGACCUGUAGUCAACACGAGA	23	41	Bf_V2_118:216796:216818:+
bbe-miR-s5				UGGGACAGACGAAACAUCUCAG	22	55	Bf_V2_118:217970:217991:+
bbe-miR-s5*				ACGAUGUUUUUGUCUGCUCCAG	22	29	Bf_V2_118:217929:217950:+
bbe-miR-s6				ACGCGUUUAUGUCUGCGCCUGU	22	849	Bf_V2_118:218833:218854:+
bbe-miR-s7				UCGCAUUGACGUCAGCGCCGCAA	23	35	Bf_V2_118:219724:219746:+
bbe-miR-s8				ACGCAGUGACGUCAGCGCCUCU	22	846	Bf_V2_118:220279:220300:+
bbe-miR-s8*				AGGUGAUGACGUCACUGAUGA	21	3	Bf_V2_118:220316:220336:+
bbe-miR-s9				UGUAGAGAUUGUGUGACGGGUAGU	24	21	Bf_V2_122:1823485:1823462:-
bbe-miR-s10				AUGUAGAGAGAGUGACAGGUUGU	23	15	Bf_V2_122:1824357:1824335:-
bbe-miR-s11				UUUGGCACUGGUACUUUGGAGU	22	799	Bf_V2_127:167968:1679947:-
bbe-miR-s12				AAUUGCACUAGAGUGAUUUGUU	22	160	Bf_V2_136:88228:88249:+
bbe-miR-s12*				CAAAUCACUUCAGUGCAGUUCU	22	4	Bf_V2_136:88263:88284:+
bbe-miR-s13				AGCAGCAUAGUGCAAUGGUGUCA	23	2047	Bf_V2_13:1075393:1075415:+
bbe-miR-s14				AAGCAGCACUGUGCAACUGUGU	22	8849	Bf_V2_13:1080006:1080027:+
bbe-miR-s14*				ACGGUUGCAUUGUGUUGGUCU	21	1	Bf_V2_13:1079969:1079989:+
bbe-miR-s15				UGCAACAUCACAGUGACCACAU	22	197	Bf_V2_140:536517:536496:-
bbe-miR-s15*				GUGAGCACUGCGAUGUGGUAUU	22	4	Bf_V2_140:536483:536462:-
bbe-miR-s16				AGACAACAUCAGAAUGUCCCU	21	180	Bf_V2_140:536855:536835:-
bbe-miR-s17				UUUGCUGUUGACAUCAGCCCCAG	23	6	Bf_V2_14:956823:956801:-
bbe-miR-s18				UAGCCAGACCUGAUCUCCCUGC	22	41	Bf_V2_158:1384103:1384082:-
bbe-miR-s19				UGCAGAGCUUGUGCGAUUGGCG	22	14	Bf_V2_162:2480119:2480098:-
bbe-miR-s20				UCAGCUCCAGCGCUGAUCAGUGA	23	199	Bf_V2_163:118540:118562:+
bbe-miR-s21				UCAGCUCCAGCUGUGAUGAGUGA	23	118	Bf_V2_163:129244:129266:+
bbe-miR-s22				ACUGGUGAAAUGUAGUUGCGUA	22	38	Bf_V2_166:2072248:2072227:-
bbe-miR-s22*				UGCAACAAUAUUUCAUCAGUGG	22	12	Bf_V2_166:2072285:2072264:-
bbe-miR-s23				AGUUUGUAGCAUCCAGCUGAGCU	23	175	Bf_V2_186:1687554:1687532:-
bbe-miR-s23*				CUGGCUGGUUGGUGCAAACAGG	22	23	Bf_V2_186:1687515:1687494:-
bbe-miR-s24				CUUACGUGCCACGUGAGGACUCU	23	53	Bf_V2_187:5247786:5247808:+
bbe-miR-s25				UUUACGUGCCACAUUGUCUCCU	22	4	Bf_V2_187:6715380:6715401:+
bbe-miR-s26				AAUUCGGAUGGUACCCAGGCUA	22	3	Bf_V2_187:2732974:2732953:-; Bf_V2_187:2758533:2758512:-
bbe-miR-s27				UUGCAUAGGUACAUUGGUCAGU	22	276	Bf_V2_187:5550975:5550954:-
bbe-miR-s27*				GGGCAAUGUAUCUAGCGCAACA	22	2	Bf_V2_187:5551012:5550991:-
bbe-miR-s28				AAGAUGAGCUGUUCUGCUACAG	22	63	Bf_V2_195:901531:901510:-
bbe-miR-s29				UAGAAUUCCCCCGUACCGAGUGG	23	5	Bf_V2_196:2749759:2749781:+
bbe-miR-s30				AUUUGGAGUGCAGAGUGGCCU	21	163	Bf_V2_196:6167741:6167761:+
bbe-miR-s31				UGGAAAAAGUAGAAAUUGGCC	21	3	Bf_V2_19:551689:551669:-
bbe-miR-s32				AAAAAGCAAAAAGUUGCAAUAU	22	40	Bf_V2_223:848354:848333:-
bbe-miR-s32*				UAUUGCACUAAUUUGCUUUUGA	22	15	Bf_V2_223:848311:848290:-
bbe-miR-s33				GAUGUUUGUACUGUCUGUCUGU	22	5	Bf_V2_22:1000678:1000699:+
bbe-miR-s34				AAGUAGUAGUUGAACUAUCUUC	22	122	Bf_V2_243:637322:637343:+
bbe-miR-s35				UAAACUAUCGUUCUGGGAACAG	22	149	Bf_V2_243:638070:638091:+
bbe-miR-s36				UCCCGGAGUCGUUCUAUACGCCGU	24	6	Bf_V2_246:974647:974670:+
bbe-miR-s37				AUACGGGGCAGUUAUACUCAUGU	23	9	Bf_V2_258:856131:856109:-; Bf_V2_258:860212:860190:-; Bf_V2_258:867194:867172:-
bbe-miR-s38				UGACAGUAAUGCCCGCUGACU	21	124	Bf_V2_28:2310508:2310528:+
bbe-miR-s38*				AGCAGCGAGCAUUACGGUCAUU	22	15	Bf_V2_28:2310470:2310491:+
bbe-miR-s39				UUUGCUACGGCCACCAAGAUCU	22	5	Bf_V2_28:483777:483756:-; Bf_V2_28:496762:496741:-
bbe-miR-s40				GUCUCUGUGGCGCAAUCGGU	20	43	Bf_V2_291:212962:212943:-
bbe-miR-s41				CUUCCUAUGCACAUCUGUCCUU	22	105	Bf_V2_32:1589896:1589875:-
bbe-miR-s41*				GGACAUGUGUGCAUAGGGAAGA	22	1	Bf_V2_32:1589861:1589840:-
bbe-miR-s42				AAGCAGCAGUAUGCAAUGGUGA	22	53	Bf_V2_32:2938979:2938958:-
bbe-miR-s43				AAGCAGCAGUGUGCAGUGGUGA	22	37	Bf_V2_32:2941445:2941424:-
bbe-miR-s43*				ACUGCUGCAUCCUGCUGCCUUGGG	24	2	Bf_V2_32:2941483:2941460:-
bbe-miR-s44				AAGAAUUCCCCAGUACCAAGCA	22	7	Bf_V2_369:120340:120319:-
bbe-miR-s44*				CUUGGCACUAGUGGAAUUCUUUG	23	1	Bf_V2_369:120395:120373:-
bbe-miR-s45				UACUGGCCUGUCAAGUCGGUGU	22	33	Bf_V2_36:4032573:4032852:-
bbe-miR-s46				GCAGUGAUGUUAGUUGUUGU	20	3	Bf_V2_38:2117617:2117636:+
bbe-miR-s47				AGGCAGUGAUGUCAGUUUGUUGU	23	77	Bf_V2_38:2117672:2117650:-
bbe-miR-s47*				AACAACUAACAUCACUGCCAAG	22	64	Bf_V2_38:2117634:2117613:-
bbe-miR-s48				AUGCGGUGCGGUGGUAGCAACCG	23	133	Bf_V2_39:892019:891997:-
bbe-miR-s48*				AUUGUUACACCGCGCCGCAA	20	94	Bf_V2_39:891980:891961:-
bbe-miR-s49				UUUCACUGUAGAUCUACCUGCGC	23	21	Bf_V2_6:3510511:3510533:+
bbe-miR-s50				GGAGGGGUCCGGAGGGCGUGU	21	7	Bf_V2_78:1352026:1352006:-
bbe-miR-s51				UGAGAAGUUAGCCAACCAUCCG	22	1351	Bf_V2_93:856167:856188:+
bbe-miR-s51*				GGGUGGUGGUUGACUUCUUUCU	22	2	Bf_V2_93:856206:856227:+
bbe-miR-s52				UGAGAAGUAAGACUACCAUCCCG	23	5111	Bf_V2_93:857177:857199:+
bbe-miR-s53				CUGGUGAGUCUGGAUGCUGAUG	22	3	Bf_V2_9:709165:709144:-
bbe-miR-s53*				AGCUCCAAGGCUGAUCAG	18	2	Bf_V2_9:709126:709109:-

## Sheet: Table S5
Table S5. The detailed precursor sequences and exact genome locations of all amphioxus miRNAs
Id	Most similar miRNA gene	location	structure	minimum of free energy	miRNA precursor sequence
bbe-let-7a-1	gga-let-7a-2	Bf_V2_28:2705997:2706081:+	--- A UG U G AGAAGUA U	-46.1	GCACCUGAGGUGAGGUAGUAGGUUGUAUAGUUGAGAAGUACAUCAUUGGAGAUAACUGUGCAACCUGCUAGCUCUCCUUGGGGCAUG
			GC CC AGG GAG UAGUAGGUUGUAUAGUUG CA C
			CG GG UCC CUC AUCGUCCAACGUGUCAAU GU A
			GUA - GU U G AGAG--- U
bbe-let-7a-2/bbe-let-7a-2*	gga-let-7a-2	Bf_V2_28:2707857:2707941:+	--- A UG U G AGAAGUA U	-46.1	GCACCUGAGGUGAGGUAGUAGGUUGUAUAGUUGAGAAGUACAUCAUUGGAGAUAACUGUGCAACCUGCUAGCUCUCCUUGGGGCAUG
			GC CC AGG GAG UAGUAGGUUGUAUAGUUG CA C
			CG GG UCC CUC AUCGUCCAACGUGUCAAU GU A
			GUA - GU U G AGAG--- U
bbe-mir-1/bbe-mir-1*	gga-mir-1-1	Bf_V2_185:1444182:1444261:+	-- G A U C UGAAC	-32.9	UGUUAAGCAUAAGUACUUCUUUACUAUCCCAUACUGAACUCAAUUGUAUGGAAUGUAAAGAAGUAUGUAUGGUUAGCAGG
			UGUUAA CAUA GUACUUCUUUAC AU CCAUAC \
			ACGAUU GUAU UAUGAAGAAAUG UA GGUAUG U
			GG G G - A UUAAC
bbe-mir-7/bbe-mir-7*	dps-mir-7	Bf_V2_119:1621123:1621041:-	-- U U A UGU G UC	-37.2	GUGUUCUGUAUGGAAGACUAGUGAUUUUGUUGUUGUGUGUCUUGCAAACAACAGUAAAUCACAGUCUUCCUUACGGUGCAUCG
			GUGU CUGUA GGAAGACU GUGAUUU UGUUGU UG \
			UACG GGCAU CCUUCUGA CACUAAA ACAACA AC U
			GC U U - UG- A GU
bbe-mir-9-1/bbe-mir-9-1*	mmu-mir-9-2	Bf_V2_195:400328:400407:+	C AG C G A A U U	-32.8	CUGAGUGUUGUCUUUGGUUAUCUAGCUGUAUGAGAGUCUUUUGUCACCAUAAAGCUAGGUAACCAAAACAACAACCAUUC
			UG UGUUGU UUUGGUUAUCUAGCU UAUG G G C U
			AC ACAACA AAACCAAUGGAUCGA AUAC C C G U
			CUU CA - A - A U U
bbe-mir-9-2/bbe-mir-9-2*	mmu-mir-9-2	Bf_V2_430:38046:38125:+	C AG C G A A U U	-32.8	CUGAGUGUUGUCUUUGGUUAUCUAGCUGUAUGAGAGUCUUUUGUCACCAUAAAGCUAGGUAACCAAAACAACAACCAUUC
			UG UGUUGU UUUGGUUAUCUAGCU UAUG G G C U
			AC ACAACA AAACCAAUGGAUCGA AUAC C C G U
			CUU CA - A - A U U
bbe-mir-10a/bbe-mir-10a*	mmu-mir-10b	Bf_V2_12:933240:933319:+	U - C UC UGA- U	-32.7	AGUCUAUAUGUACCCUGUAGAUCCGAAUUUGUGUGAGGUACCCAAGUCACAAAUUCGUUUCUGCAGGUAUAAUGUAGCCU
			AG CUAUAU GUACC UGUAGA CGAAUUUGUG GG \
			UC GAUGUA UAUGG ACGUCU GCUUAAACAC CC A
			C A - UU UGAA C
bbe-mir-10b	dps-mir-10	Bf_V2_12:795184:795261:+	UCC A- C C C GUCAC	-30.2	UCCCCAGGAUUACCCUGUAGAUCCGGACUUGUGGUCACUUCAUCACACAAAUCCGAUUUACAGGAUAGGCCUUGGCAA
			CCAGG UUA CCUGUAGAUC GGA UUGUG U
			GGUUC GAU GGACAUUUAG CCU AACAC U
			AAC CG A - A ACUAC
bbe-mir-22	hsa-mir-22	Bf_V2_18:2394934:2395015:+	A A AAC CUG A	-47.8	ACCCUGAGAGGCGUAGCUCUUCAAACGGUAGCUCUGUGGUUACCUGAUCAAAGCUGCCAGAUGAAGAGCUGUGCUUCCAGGG
			CCCUG GAGGCGUAGCUCUUCA GGUAGCU UGGUU C
			GGGAC CUUCGUGUCGAGAAGU CCGUCGA ACUAG C
			- - AGA A-- U
bbe-mir-25/bbe-mir-25*	hsa-mir-25	Bf_V2_106:372720:372801:+	-- U G U - U C UU U	-35.1	GUUGUUGCUUAGGUCUGGACAGUUGCAAUCUUCGUUCUGUUUCAGCCGAACAUUGCACUCGUCCCGGCCUGAGAAACCGCGC
			GU GUU CUUAGGUC GGAC AGU GCAAU UUCG CUG \
			CG CAA GAGUCCGG CCUG UCA CGUUA AAGC GAC U
			CG C A C C - C C- U
bbe-mir-29a	rno-mir-29b-1	Bf_V1_717:232584:232667:+	G - GU UAGAAG	-46.82	UCUGUGCACGGAAGCUGAUUUCAGUUGGUGCUAGAUAGAAGUCGGCGUUCUAGCACCAUAUGAAAUCAGUUAUCGGUGCAUAGG
			UCUGUGCAC GA AGCUGAUUUCA UGGUGCUAGA \
			GGAUACGUG CU UUGACUAAAGU ACCACGAUCU U
			G A AU UGCGGC
bbe-mir-29b	gga-mir-29b-2	Bf_V1_717:231682:231779:+	UUUU - - C GG GGCA	-42.4	GCAGGUUUUCUAUCCUGGAAGACUGGUUCCAAGUGGUGGGUAGAUGGCACUGAGAUCUAGCACCAUUUGAAAUCAGUGCUUUCAGGACUAGCCCUUGC
			GCAGG CUA UCCUGGAAG ACUGGUU CAAGUGGUG UAGAU \
			CGUUC GAU AGGACUUUC UGACUAA GUUUACCAC AUCUA C
			CC-- C G A G- GAGU
bbe-mir-31	hsa-mir-31	Bf_V2_278:268545:268467:-	- A AGA UG - UG A	-44.5	GGCGAGGAAAUGGCAAGAUGUUGGCAUAGCUGUUUGGAGUUCUGGGUCGGCUGUGCUGACAAACUGCCAUUUCCCGUUC
			GGCG GGAAAUGGCA UGU GCAUAGCUG UU G G
			UUGC CCUUUACCGU ACA CGUGUCGGC GG C U
			C - CAA GU U GU U
bbe-mir-33-1/bbe-mir-33-1*	gga-mir-33	Bf_V2_21:4947616:4947538:-	U-- G G A G G AC	-41.2	UGUGGCUGAGGUGCAUUGUAGUUGCAUUGCAUGUGCACAAAGGAAGUGCAAUGUAACAGCAGUGCAGCUCAGACAUGGU
			GUG CUGAG UGCAUUGU GUUGCAUUGCAU U C \
			UAC GACUC ACGUGACG CAAUGUAACGUG A G A
			UGG A G A A G AA
bbe-mir-33-2/bbe-mir-33-2*	gga-mir-33	Bf_V2_21:4948025:4947946:-	--- UG A - GUG AA	-42.9	UGUUGCUAGGGUGCAUUGUAGUUGCAUUGCAUGUGCAACACAGAAGUGCAAUGUAACUGCAGUGCAGCCCAGAGGCAGGA
			UGU CU GGG UGCAUUGUAGUUGCAUUGCAU C C
			ACG GA CCC ACGUGACGUCAAUGUAACGUG G A
			AGG GA - G AA- AC
bbe-mir-34a-1	cbr-mir-34	Bf_V2_269:1087832:1087757:-	- C C G C C UCU	-31.3	UGUGUUGCUGUGGCAGUGUGGAUAGCUGGCCGUUUCUAAUAUAACAGCCACUGUACACACUCCCGUAAUAACACAC
			UGUGUUG UGUGG AGUGUG AUAG UGGC GUU A
			ACACAAU AUGCC UCACAC UGUC ACCG CAA A
			C A C A - A UAU
bbe-mir-34a-2	cbr-mir-34	Bf_V2_288:336219:336294:+	- C C G C C UCU	-31.3	UGUGUUGCUGUGGCAGUGUGGAUAGCUGGCCGUUUCUAAUAUAACAGCCACUGUACACACUCCCGUAAUAACACAC
			UGUGUUG UGUGG AGUGUG AUAG UGGC GUU A
			ACACAAU AUGCC UCACAC UGUC ACCG CAA A
			C A C A - A UAU
bbe-mir-34b-1	mmu-mir-34a	Bf_V2_269:1074023:1073941:-	- G - C U C AA UU	-32.3	CUUUGUUCUGUGGCAGUGUAUUUAGCUGGGUAAGGAAGCUUUUAGUCUUUUACCCACUAUAUACACUACCUAUAGAAAGAAGA
			CUUU UUCUGU GG AGUGUAU UAG UGGGUAAGG GC \
			GAAG AAGAUA CC UCACAUA AUC ACCCAUUUU UG U
			A A U A U - C- AU
bbe-mir-34b-2	mmu-mir-34a	Bf_V2_288:348596:348681:+	- UG - C U C AA UU	-30.8	CUUUGUUCUGUGGCAGUGUAUUUAGCUGGGUAAGGAAGCUUUCAGUCUUUUACCCACUAUAUACACUACCUAUAGAAAUAAGAAGC
			CUU UUCUGU GG AGUGUAU UAG UGGGUAAGG GC \
			GAA AAGAUA CC UCACAUA AUC ACCCAUUUU UG U
			CGAA UA U A U - C- AC
bbe-mir-34c	dps-mir-34	Bf_V2_269:1089266:1089185:-	- U C U CU --- U	-43.2	UGUUGUGGUGUGGCAGUGUGAAUAGCUGGCCGCGGUGAUGUUUACCGCGACGGCCUCUCUUCACACUACCUUACUACGGCAC
			UGUUGUGGUG GG AGUGUGAA AG GGCC GCGGUGA \
			ACGGCAUCAU CC UCACACUU UC CCGG CGCCAUU G
			C U A C -U CAG U
bbe-mir-71	cbr-mir-71	Bf_V2_187:5824928:5824849:-	- C A - U U A UU AUC	-28	CACCACAUUGUGAAAGACAUGGGUAGUGAGAUUUGUAUCAUGAAUUUAUCCCAUUUCCCUGUCUUUCAACAAGGUGUUGG
			CA CAC UUGU GAAAGACA GGG AGUG GAU GU \
			GU GUG AACA CUUUCUGU CCC UUAC CUA UA A
			G U G A - U C UU AGU
bbe-mir-92a-1/bbe-mir-92a-1*	hsa-mir-92a-1	Bf_V2_216:774508:774431:-	- U - U G - AC	-33.6	CCUGACAAGAAGGUCGUGAUAGGUGGCAAUGUUGUACCCACACAAAUAUUGCACUUGUCCCGGCCUUUUUGCUUUGGC
			CC GA CAAGAAGGUCG GAUAGGUG CAAUGUU GU C
			GG UU GUUUUUCCGGC CUGUUCAC GUUAUAA CA C
			C U C C - A CA
bbe-mir-92a-2/bbe-mir-92a-2*	hsa-mir-92a-1	Bf_V2_216:776374:776297:-	- U - U G - AC	-33.6	CCUGACAAGAAGGUCGUGAUAGGUGGCAAUGUUGUACCCACACAAAUAUUGCACUUGUCCCGGCCUUUUUGCUUUGGC
			CC GA CAAGAAGGUCG GAUAGGUG CAAUGUU GU C
			GG UU GUUUUUCCGGC CUGUUCAC GUUAUAA CA C
			C U C C - A CA
bbe-mir-92a-3	hsa-mir-92a-1	Bf_V2_216:777265:777187:-	-- U C A U G U A	-37	CCUGUCAGACAGGUCAGGAUUGGUGGCAAUGCUUAUAAACGUGUCAGUAUUGCACUUGUCCCGGCCUUUCUGAUUGGUU
			CC GUCAGA AGGUC GGAU GGUG CAAUGCU AUA A
			GG UAGUCU UCCGG CCUG UCAC GUUAUGA UGU C
			UU U U C U - C G
bbe-mir-92b/bbe-mir-92b*	rno-mir-92a-1	Bf_V2_165:210792:210872:+	U-- U U UGA UU	-44.7	UGUGAUUGACAGGUCAGGAUUGAGUGUUAUGCUGUGAACUUGCUGUCAGUAUUGCACUUAUCCUGGCCUGUCAAUUAUGGC
			GUGAUUGACAGGUCAGGAU GAGUGU AUGCUG AC \
			UAUUAACUGUCCGGUCCUA UUCACG UAUGAC UG G
			CGG - U --- UC
bbe-mir-92c	gga-mir-92	Bf_V2_106:372289:372372:+	G UUUGUUUUU A G AAA UCC	-35	GCGGUUUUGUUUUUGGCGGGAAGGUCGGGAGAAGAAACAAUGUUUCCAACCGAUAUUGCACUUGUCCCGGCUUGCCUGCUGCCG
			CGGU GGCGGG AGGUCGGGA AAG CAAUGUU \
			GCCG UCGUCC UUCGGCCCU UUC GUUAUAG A
			- --------- G G AC- CCA
bbe-mir-96/bbe-mir-96*	hsa-mir-96	Bf_V2_186:1109808:1109886:+	- UU C C U GG G	-34.5	UCUUGCUCUGUUUGGCACUAGCACAUUUUUGCUGGGCAGGUGUGUAGGCCAAAAUUGUUAGUGCCAAAUACAGCCUGAA
			UC GCU UGUUUGGCACUAGCA AUUUU GCU GCA G
			AG CGA AUAAACCGUGAUUGU UAAAA CGG UGU U
			A UC C - C A- G
bbe-mir-99a/bbe-mir-99a*	gga-mir-99a	Bf_V2_12:883006:883085:+	-- A C G A G UCGCUA	-35.72	GGUCUAUAUAAACCCUGUGGAUCCGAUCUUGUGUCGCUAUAAAAACCACAAGGUGGGACUGACAGGUUCAUAUAGACCAC
			GGUCUAUAU AACC UGU G UCC AUCUUGUG \
			CCAGAUAUA UUGG ACA U AGG UGGAACAC U
			CA C - G C G CAAAAA
bbe-mir-100/bbe-mir-100*	mmu-mir-100	Bf_V2_28:2705743:2705818:+	-- C C A UC A UU U	-32.9	GGCUGCCAUAAACCCGUAGAUCCGAACUUGUGUUGCUUCAGUUCACAAGCUCGUGUCUAUGGGUCUAUGUCAUCAG
			GG UG CAUA ACCCGUAGA CGA CUUGUG GC U
			CU AC GUAU UGGGUAUCU GCU GAACAC UG C
			GA - U C GU C U- A
bbe-mir-124	mmu-mir-124a-3	Bf_V2_32:1879921:1880002:+	C UG C A G GU UA A	-34.7	CGGCUUGGCUCUUAGUGUUCACGGCGGUCCUUAAUUUAACAUUGUGCAAUUAAGGCACGCGGUGAAUGCCAAGAACAGGGCC
			GGCU G UCUU GUGUUCAC GCG CCUUAAUU AC \
			CCGG C AGAA CGUAAGUG CGC GGAAUUAA UG U
			- GA A C G AC CG U
bbe-mir-125/bbe-mir-125*	mmu-mir-125b-2	Bf_V2_28:2707559:2707634:+	-- UC - U C U CC	-41.7	UGUUCCCCAUUCCCUGAGACCCUAACUUGUGAUGUCCAUGGCUCACAGGUUAGGAUCUUGGGAGCUGGGUGACAUA
			UGU CCCA UUCCC GAGA CCUAACUUGUGA GU \
			ACA GGGU GAGGG UUCU GGAUUGGACACU CG A
			AU GU C - A - GU
bbe-mir-129/bbe-mir-129*	rno-mir-129-2	Bf_V2_39:4848655:4848734:+	C-- U U UU GAGA A	-41.2	CGUGCCCUGUCCUUUUUGUGGUUUGGGGCUUUUGAGAUGAUGACAGAAAAGCCCUUACCUCAAAAGGGAUAGGGUUCUGC
			G GCCCUGUCCUUUUUG GGU GGGGCUUUU UG U
			C UGGGAUAGGGAAAAC CCA UCCCGAAAA AC G
			CGU U U U- G--- A
bbe-mir-133/bbe-mir-133*	mmu-mir-133a-1	Bf_V1_740:125325:125412:+	U A AAAUU A- AACUC	-37.7	GGGAUGCUGUGCUAAAGCUGGUAAAUUGGAACCAAAUCAACUCCUCAAUGGAUUUGGUCCCCUUCAACCAGCUGUAGCAUUGCAUUUU
			GGGAUGC GUGCUA AGCUGGU GG ACCAAAUC C
			UUUUACG UACGAU UCGACCA CC UGGUUUAG U
			U G -ACUU CC GUAAC
bbe-mir-135a-1/bbe-mir-135a-1*	rno-mir-135b	Bf_V2_158:3847480:3847402:-	C-- U G A CU UAU	-32.5	CCUCGUGUUCUAUGGCUUUCAUCCUAUGUGAAUGUUAUCGCACAUGUUCACAUUGGUGGAAGUCAAAGAAGACGUGUGU
			C CGU UUCU UGGCUUUCAUC AUGUGAAUGU C
			G GCA AAGA ACUGAAGGUGG UACACUUGUA G
			UGU U G A U- CAC
bbe-mir-135a-2/bbe-mir-135a-2*	rno-mir-135b	Bf_V2_158:3848847:3848769:-	C-- U G A CU UAU	-32.5	CCUCGUGUUCUAUGGCUUUCAUCCUAUGUGAAUGUUAUCGCACAUGUUCACAUUGGUGGAAGUCAAAGAAGACGUGUGU
			C CGU UUCU UGGCUUUCAUC AUGUGAAUGU C
			G GCA AAGA ACUGAAGGUGG UACACUUGUA G
			UGU U G A U- CAC
bbe-mir-135b-1	rno-mir-135b	Bf_V2_158:3847675:3847608:-	G CUU - CU	-32.8	GUGUCCAAUGGCUUUCAUCCUUUGUGAAUGUCUGAGCACAGUUCACACUGAUGGGGGUUAUUGGACAA
			UGUCCAAUGGCUUUCAUC UGUGAA UGU G
			ACAGGUUAUUGGGGGUAG ACACUU ACA A
			A UC- G CG
bbe-mir-135b-2	rno-mir-135b	Bf_V2_158:3849047:3848980:-	G CUU - CU	-32.8	GUGUCCAAUGGCUUUCAUCCUUUGUGAAUGUCUGAGCACAGUUCACACUGAUGGGGGUUAUUGGACAA
			UGUCCAAUGGCUUUCAUC UGUGAA UGU G
			ACAGGUUAUUGGGGGUAG ACACUU ACA A
			A UC- G CG
bbe-mir-137	mmu-mir-137	Bf_V2_114:165627:165544:-	C U G UG U CUA	-43.6	CGCACUGCUCGGUCACGGGUAUUCUUGGGUUAAUAAUAUACUAUUUCUAUAUUAUUGCUUGAGAAUACACGUGACUGAGUGUGU
			GCAC GCUCGGUCACG GUAUUCU GGU AAUAAUAUA \
			UGUG UGAGUCAGUGC CAUAAGA UCG UUAUUAUAU U
			- - A GU - CUU
bbe-mir-141	mmu-mir-141	Bf_V2_211:358849:358771:-	G G - U GU GGUU	-41	GCGGAGUUGUGUCAUCUUACCUGGCAGGUUUAGAUGGUUCUGGGAUCUAACACUGUCUGGUAAUGAUGACGGGACUCCG
			CGGAGUU UGUCAUC UUACC GGCAG UUAGAU \
			GCCUCAG GCAGUAG AAUGG CUGUC AAUCUA C
			- G U U AC GGGU
bbe-mir-183	mmu-mir-183	Bf_V2_186:1108727:1108803:+	- U C -- U U AUCGU	-34.2	GUUCACGGUCUAUGGCACUGGUAGAAUUCACUGAUCGUAGACACCAGUGAUUCUUCAGUCAGCCAUACACCGUGGCG
			GU CACGGU UAUGGC ACUGG AGAAU CACUG \
			CG GUGCCA AUACCG UGACU UCUUA GUGAC A
			G - C AC - - CACAG
bbe-mir-184	mmu-mir-184	Bf_V2_163:176256:176171:-	G U CU C U - A--- UG	-39.1	GUUCUGCACGCUCCCUUAUCACUUCUUCCGCCGAGCUCGUGUCUCUGAGUCAGCUGGACGGAGAACUGAUAAGGGCCCGUGCCGAA
			UUC GCACG CCCUUAUCA UUCU CCG CCG GCUCG U
			AAG CGUGC GGGAAUAGU AAGA GGC GGU UGAGU C
			- C CC C - A CGAC CU
bbe-mir-190/bbe-mir-190*	mmu-mir-190b	Bf_V2_201:1087988:1087911:-	GU UC G - UUAAC	-32.7	GUGUUCUGGGUGAUAUGUUUGAUAUUUGGUUGUUAACUUCUAUCCAACCAAUAUAUCAAACAUAUGAUCCAAGGCCCC
			GU UGGGU AUAUGUUUGAUAU UUGGUUG U
			CG ACCUA UAUACAAACUAUA AACCAAC U
			CCC GA G U CUAUC
bbe-mir-200a/bbe-mir-200a*	mmu-mir-200b	Bf_V2_211:361588:361511:-	--GAUUC A - U C C- U	-24.4	GAUUCCUGACAUCUUACUUGGCAGCAUUCGAUGUGUUUCCAUAUUCAAAUACUGCCUGGUAAUGAUGCCAGUCAAGUU
			CUG CAUC UUACU GGCAG AUU GAUGUG U
			GAC GUAG AAUGG CCGUC UAA UUAUAC U
			UUGAACU C U U A AC C
bbe-mir-200b/bbe-mir-200b*	mmu-mir-200b	Bf_V2_211:356052:355975:-	----- G - CAU U GA	-34.6	UCGGCAACAUCUUACCAGGCAGCAUUUAGUUUUUGAAAGGAAUACUAAUACUGUCUGGUAAUGAUGUUGGUGGGGUUC
			UCG CAACAUC UUACCAGGCAG UUAGU UUU \
			GGU GUUGUAG AAUGGUCUGUC AAUCA AAG A
			CUUGG G U AU- U GA
bbe-mir-210/bbe-mir-210*	dre-mir-210	Bf_V2_39:678409:678327:-	--- G C U U A U -- G	-41.1	CGGUGGCAUUCGCCUCUGUUUCGCGCGCAAGAUGUGAUGUUAGUCCUGCUCCUGUGCGUGUGACAGCGGCUGAUGCACCGGCC
			CGGUG CAUU GCC CUGUU CGCGCGCA GA GU GAU U
			GCCAC GUAG CGG GACAG GUGCGUGU CU CG CUG U
			CCG - U C U C - UC A
bbe-mir-216/bbe-mir-216*	mmu-mir-216a	Bf_V2_29:961788:961708:-	-- UGG U UA G A UCUAAC	-32.84	GAUGGUUGUGUAAUCUCAGCUGGCAACUGUGAGUCUAACUUCACAUCCUCACGGUGCAAGCUGGGAUCGCUCAAACUUCUC
			GA UUG G AUCUCAGCU GCA CUGUGAG U
			CU AAC C UAGGGUCGA CGU GGCACUC U
			CU UCA U GC A - CUACAC
bbe-mir-217/bbe-mir-217*	dre-mir-217	Bf_V2_29:960872:960795:-	-- - GA C C U AUG G	-35.2	GCACUGGGACUACUGCAUCAGGAACUGAUUGGAUGGGAUACAAAUCAAUCUGUUCCUCAUGCAUGGCUCACAGUGCUG
			GCACUG G CUA UGCAU AGGAAC GAUUGG G A
			CGUGAC C GGU ACGUA UCCUUG CUAACU C U
			GU A UC - C U AAA A
bbe-mir-219/bbe-mir-219*	rno-mir-219-2	Bf_V2_250:1137872:1137950:+	U-- CAG U AA A - GAC	-32.1	UGUCCAGUGCUGAUUGUCCAAACGCAAUUCUUGUUGACCUUUGAACCAAGAACUGCGCUGGACAUCAGCAAUUGACGCU
			GUC UGCUGAU GUCCA CGCA UUCUUG UU C
			CAG ACGACUA CAGGU GCGU AAGAAC AA U
			UCG UUA - C- C C GUU
bbe-mir-252a/bbe-mir-252a*	cel-mir-252	Bf_V2_101:1038964:1039042:+	--- CC C G C -- U - UGU	-34.9	CUGCCCCAUGCUAAGUACUAGUGCCGCAGGUGUCUGUUUAUUGUACCCCUGCAGACUGGUGCUUAACGUGGAACAGGUA
			CUG CCAUG UAAGUACUAGU C GCAG G GU C U
			GAC GGUGC AUUCGUGGUCA A CGUC C CA G U
			AUG AA A G - C- - U UUA
bbe-mir-252b	cel-mir-252	Bf_V2_101:1038244:1038331:+	AC - GC U C A UGCU CU	-39	ACUGUCUCUGUGCUAAGUAGUACUGCCGCAGGGAGUGCUGUGGACUGAUUCUAUCCCCUGCGCAGUCCUACUUACAACAGGGAACAUU
			UGU CUCUGU UAAGUAG ACUGC GCAGGG G GUGGA \
			ACA GGGACA AUUCAUC UGACG CGUCCC C UAUCU G
			UU A AC C - - ---- UA
bbe-mir-278	dme-mir-278	Bf_V2_6:3266698:3266615:-	UC C UU A GUCGG U	-52.4	UCUCUCCCCCGCCCGGACGAGAACCCUUCGCCAGUCGUCGGGCUUUAGCAGAUCGGUGGGGUUUUCGUUCGAGUGGGGGAGACG
			UCUCCCCCGC CGGACGAGAACCC CGCC GUC GC U
			AGAGGGGGUG GCUUGCUUUUGGG GUGG UAG CG U
			GC A -- C ----A A
bbe-mir-281/bbe-mir-281*	dme-mir-281-1	Bf_V2_151:904349:904428:+	C CG U GAA C	-49.8	CUGUGCGGAGGGGAGAGCCGUUCCGUGACUGUGGAACCUCGGGAACACUGUCAUGGAGUUGCUCUCUUUUCCGCGCGAGG
			UGUGCGGAGGGGAGAGC UUCCGUGAC GUG C U
			GCGCGCCUUUUCUCUCG GAGGUACUG CAC G C
			GGA UU U AAG G
bbe-mir-375	hsa-mir-375	Bf_V2_285:289879:289793:-	U C C CA - UG U GUCUA	-39.7	UCCCUGCCCAGACAGGCCGAGCCUGGCGAGCAAAGCUGUGUCUAAACUUAACGUUUUGUUCGUUCGGCUCGCGUUAUCUUGGCAUGG
			CC UGCC AGA GGC CGAGCC GCGAGCAAAGC GU \
			GG ACGG UCU UUG GCUCGG UGCUUGUUUUG CA A
			- U U A- C CU - AUUCA
bbe-mir-449b-1/bbe-mir-449b-1*	mmu-miR-449b	Bf_V2_269:1088584:1088503:-	U AG AUCU U CU GCU U	-37.2	UGCAGCCAUCUGGCAGUGUUGUUAGCUGGCCGCUAGGAGUCGCUCUUUAGGCCCUCUAUCAACGCUGCCCUACGGAAGCGCG
			GC CC GGCAGUGUUG UAG GGCC AGGAG \
			CG GG CCGUCGCAAC AUC CCGG UUCUC C
			GCG AA CAUC U UC AU- G
bbe-mir-449b-2/bbe-mir-449b-2*	mmu-miR-449b	Bf_V2_288:335467:335548:+	U AG AUCU U CU GCU U	-37.2	UGCAGCCAUCUGGCAGUGUUGUUAGCUGGCCGCUAGGAGUCGCUCUUUAGGCCCUCUAUCAACGCUGCCCUACGGAAGCGCG
			GC CC GGCAGUGUUG UAG GGCC AGGAG \
			CG GG CCGUCGCAAC AUC CCGG UUCUC C
			GCG AA CAUC U UC AU- G
bbe-mir-s1-1		Bf_V2_103:219332:219425:+	GUUAACC G GA-- C G---- G GU	-36.1	GUUAACCCGUGUGUGGAUGGUGUUCAGCACCAGGGACAGGUGUGUUAACCUGUGUGUGGAUGGUGUUUAGCACCAAGGACAGGCAUGUUUGCGU
			CGUGU UG UGGUGUU AGCACCA G ACAGGU G
			GUACG AC ACCACGA UUGUGGU U UGUCCA U
			UGCGUUU G AGGA U AGGUG G AU
bbe-mir-s1-2		Bf_V2_103:219459:219552:+	GUUAACC G GA-- C G---- G GU	-36.1	GUUAACCCGUGUGUGGAUGGUGUUCAGCACCAGGGACAGGUGUGUUAACCUGUGUGUGGAUGGUGUUUAGCACCAAGGACAGGCAUGUUUGCGU
			CGUGU UG UGGUGUU AGCACCA G ACAGGU G
			GUACG AC ACCACGA UUGUGGU U UGUCCA U
			UGCGUUU G AGGA U AGGUG G AU
bbe-mir-s2		Bf_V2_109:1619214:1619291:+	U C UU C U AU	-37.6	UGGACCCCUUUCAAGGCAAAUUGCUGCAAUACUUUGUAUCCUGCAAGUAUUGCACUUUUUUGCUUUGAAAGGUGUUCU
			GGAC CCUUUCAAGGCAAA G UGCAAUACUU GU \
			CUUG GGAAAGUUUCGUUU U ACGUUAUGAA CG C
			U U UU C - UC
bbe-mir-s3		Bf_V2_117:716468:716542:+	- C U C UU U CUG	-36.9	GUCCAAGCGUUGCGUAGGCGUUGUGCACACUGUCUGGUAUAACCGUGUGUACCUCUCCUGCGUCACAUUUGGACG
			GUCCAAG GU GCGUAGG G GUGCACAC GU G
			CAGGUUU CA UGCGUCC C CAUGUGUG CA U
			G A C U UC C AUA
bbe-mir-s4/bbe-mir-s4*		Bf_V2_118:216744:216828:+	--UAU A A U C C U G GAUA	-29.3	UAUUUCCGUUACGAUGUUGACUUCCGCUCCUCUGUGGUGAUAUCUGGACUAGAGGGACCUGUAGUCAACACGAGAUGGAACCGUG
			UUCCGUU CG UGUUGACU C G UCC CU UGGU \
			AAGGUAG GC ACAACUGA G C AGG GA AUCA U
			GUGCC A - U U C - G GGUC
bbe-mir-s5/bbe-mir-s5*		Bf_V2_118:217919:218001:+	-C CG AC- U CU -- G	-36	CGCCGUGGUCACGAUGUUUUUGUCUGCUCCAGAGGUGAGUUAUUACGACUUUGGGACAGACGAAACAUCUCAGACCAACGCUG
			GC UGGUC GAUGUUUU GUCUG CCAGAG GUGA U
			CG ACCAG CUACAAAG CAGAC GGUUUC CAUU U
			GU CA ACU - AG AG A
bbe-mir-s6		Bf_V2_118:218823:218899:+	- C A C CG CUACU	-35.4	UGUCCUGAUCACGCGUUUAUGUCUGCGCCUGUCUACUGUUAAACACAGGUACAGGCAUAAACUCGAGAUUAUGACAG
			UGUC UGAUC CG GUUUAUGUCUG CCUGU G
			ACAG AUUAG GC CAAAUACGGAC GGACA U
			G U A U AU CAAAU
bbe-mir-s7		Bf_V2_118:219714:219791:+	- C CUC A C G AAAACUU	-31.36	CACCCUUGUCUCGCAUUGACGUCAGCGCCGCAAAACUUUUUUAAAGGCGGAGCUCACGCCAGUGCAACACAAUGGUGA
			CACC UUGU GCAUUG CGU AGC CCGC \
			GUGG AACA CGUGAC GCA UCG GGCG U
			A U CAA C C A GAAAUUU
bbe-mir-s8/bbe-mir-s8*		Bf_V2_118:220269:220346:+	-UACG G U CAU	-37.8	UAUCUUUAUUACGCAGUGACGUCAGCGCCUCUUGUCAUACACCACAGAGGUGAUGACGUCACUGAUGACAUGAAGAUG
			UAUCUUUAU CAGUGACGUCA CGCCUCU GU A
			GUAGAAGUA GUCACUGCAGU GUGGAGA CA C
			CAGUA A - CCA
bbe-mir-s9		Bf_V2_122:1823539:1823452:-	A UG A U - - - GAAC	-42.3	ACUGGGUGGGACUCUCUGCCUGUCAACGUCUCUGUACAGUGAACAUGAGGCAUGUGUAGAGAUUGUGUGACGGGUAGUGAGCCCCCAG
			CUGGG GG CUC CUGCCUGUCA ACG UCUCUGUACA GU \
			GACCC CC GAG GAUGGGCAGU UGU AGAGAUGUGU CG A
			- -- - U G U A GAGU
bbe-mir-s10		Bf_V2_122:1824414:1824325:-	U U U C UC AA CU---- UC	-37.1	UUGUGUGCCUGCUGGCUUGUCACUUCCAAUACAUGCUGUGGUCCCACCAUCCCGUCCAUGUAGAGAGAGUGACAGGUUGUCGGGCCUCAG
			UG G GCCUG UGGCUUGUCACU C UACAUG GUGG \
			AC C CGGGC GUUGGACAGUGA G AUGUAC UACC C
			G U - U GA AG CUGCCC AC
bbe-mir-s11		Bf_V2_127:1680022:1679937:-	C UG GA UG U U ----- UC	-41.2	CCACCUGCUGAACUCUGAAGUACCUGUUGCCAAAGGCGCUCAUAGUGACAAACCUUUGGCACUGGUACUUUGGAGUAAAGAUGGUG
			CACC CU ACUC AAGUACC GU GCCAAAGG CGC \
			GUGG GA UGAG UUCAUGG CA CGGUUUCC GUG A
			- UA AA GU U - AAACA AU
bbe-mir-s12/bbe-mir-s12*		Bf_V2_136:88218:88294:+	-- GU AG U AUUU	-38.7	GUUGUGGUAGAAUUGCACUAGAGUGAUUUGUUGAUUUUUGGACAUCAAAUCACUUCAGUGCAGUUCUCUCACGGCUU
			GUUGUG AGAAUUGCACU AGUGAUUUG UG \
			CGGCAC UCUUGACGUGA UCACUAAAC AC U
			UU UC CU U AGGU
bbe-mir-s13		Bf_V2_13:1075336:1075425:+	G C - - U C UCUGU U	-40	GGUUUUGCCCCUGAGCCAUUGCAUUUGUCUGCCUUGUCUGUGCAUUGAGAUGUCCAAAGCAGCAUAGUGCAAUGGUGUCAGGGUCAGGAC
			GUUUUG CCCUGA GCCAUUGCAUU UG CUGC UUG GCAU G
			CAGGAC GGGACU UGGUAACGUGA AC GACG AAC UGUA A
			- U G U - A ----C G
bbe-mir-s14/bbe-mir-s14*		Bf_V2_13:1079959:1080037:+	- - U G C U GU AGCG	-31.1	CACCUUGUCCACGGUUGCAUUGUGUUGGUCUUUGUAGCGUGUGAACAAAGCAGCACUGUGCAACUGUGUAGAUGGAUGG
			CA CC U U CACGGUUGCAU GUGUUG CUUUGU \
			GU GG A A GUGUCAACGUG CACGAC GAAACA U
			G A U G U U -- AGUG
bbe-mir-s15/bbe-mir-s15*		Bf_V2_140:536527:536452:-	-- UU C A A AC A C	-29.6	CUUGUCUUGCUGCAACAUCACAGUGACCACAUAGGCCAGUCAAUGUGAGCACUGCGAUGUGGUAUUAAGAUCUGGC
			C GUCUUG UGC ACAUC CAGUG CACAU GG C
			G UAGAAU AUG UGUAG GUCAC GUGUA CU A
			CG UC U G C GA A G
bbe-mir-s16		Bf_V2_140:536865:536785:-	- A A U U GGGUUUG	-41.46	CUGGUCAUGCAGACAACAUCAGAAUGUCCCUACGGGUUUGUGUAGUUAGUAGGGCCAUUUUGUGUUGUCAGCAGGACCAGU
			CUGGUC UGC GACAACA CAGAAUG CCCUAC \
			GACCAG ACG CUGUUGU GUUUUAC GGGAUG U
			U G A - C AUUGAUG
bbe-mir-s17		Bf_V2_14:956878:956791:-	U C C A - UG U-- UG UU	-45.2	UUCCUCCCAGCCUAGGGUGAUGUUGGCGGCAAGUGUGUGGUUGUGUCUGUCUCCAUUUGCUGUUGACAUCAGCCCCAGGCUUGCAGGA
			UCCU C AGCCU GGG UGAUGU GCGGCAAGUG G G G
			AGGA G UCGGA CCC ACUACA UGUCGUUUAC U C U
			- C U C G GU CUC GU UG
bbe-mir-s18		Bf_V2_158:1384156:1384072:-	U CU G CC A G GU UGU	-39.2	UGUCUCUGGUGUAGGGAGAUCACCUCAGGCGUACAGUCUUGUCAUGUAGCAUGUAGCCAGACCUGAUCUCCCUGCAGCGGCUGCA
			GU CUG UGUAGGGAGAUCA UC GGC UACA CU C
			CG GGC ACGUCCCUCUAGU AG CCG AUGU GA A
			A UC G CC A - AC UGU
bbe-mir-s19		Bf_V2_162:2480129:2480053:-	UUGUG C C AU GACG	-41.3	UUGUGUGGGGUGCAGAGCUUGUGCGAUUGGCGCUUGACGACGAAGAGCGCCACACGCGAGCUCUUCAUCCCAACCUU
			UGGGGUG AGAGCUUGUG G UGGCGCUU \
			ACCCUAC UCUCGAGCGC C ACCGCGAG A
			UUCCA U A -- AAGC
bbe-mir-s20		Bf_V2_163:118488:118572:+	U U U C C - C A U U AC	-35.6	UGGUCUUCUCGCCCCUGAUCAGCCCGGAAGCUGUUACGUCACUUCCGUUGUAUCAGCUCCAGCGCUGAUCAGUGACGCGGUGACU
			GGUC UC CG C CUGAUCAGC C GGA GCUG UACG C U
			UCAG GG GC G GACUAGUCG G CCU CGAC AUGU G U
			- U C A U C A - U U CC
bbe-mir-s21		Bf_V2_163:129191:129276:+	A GG C - C A U U AC	-40.2	AGCGUGUCGGCUUCCCUCAUCACACCGGAAGCUGUUACGUCACUUCCGCUGUAUCAGCUCCAGCUGUGAUGAGUGAAGGGGCAUGC
			GCGUGUC CUUC CUCAUCACA C GGA GCUG UACG C U
			CGUACGG GAAG GAGUAGUGU G CCU CGAC AUGU G U
			- -G U C A - U C CC
bbe-mir-s22/bbe-mir-s22*		Bf_V2_166:2072295:2072217:-	-- C G C A UGAACU	-35.92	CGCCCUGCUCUGCAACAAUAUUUCAUCAGUGGUGAACUCCAAAAUCUACUGGUGAAAUGUAGUUGCGUAGGAGGCCGGC
			CG CCU CU UGCAAC AUAUUUCAUCAGUGG \
			GC GGA GA GCGUUG UGUAAAGUGGUCAUC C
			CG C G U A UAAAAC
bbe-mir-s23/bbe-mir-s23*		Bf_V2_186:1687564:1687484:-	-- - G A G U G -- G	-44.7	AUCCCCGCCCAGUUUGUAGCAUCCAGCUGAGCUGGCAGACCUGCAGCAGCUGGCUGGUUGGUGCAAACAGGGGGAGGAUGG
			AUCC CC CCC GUUUGUA CA CCAGCU AGCUG GCA A
			UAGG GG GGG CAAACGU GU GGUCGG UCGAC CGU C
			GG A - A G U - GA C
bbe-mir-s24		Bf_V2_187:5247736:5247818:+	CU G CA - C UG C U UAU	-38.6	CUCGCGGCCACAGGUCUCACCUGGUGCGUAACGCUGGUAUCAGAUCUCGCCUUACGUGCCACGUGAGGACUCUUGGACGCGCA
			CGCG CCA GGUC UCAC UGG CGUAA GC GG C
			GCGC GGU UCAG AGUG ACC GCAUU CG UC A
			AC A UC G C GU C C UAG
bbe-mir-s25		Bf_V2_187:6715328:6715411:+	U - U C C A UAAAAA	-36.64	UCACAGACGAUGAGCCAAUGCGGCAUGUAAAAGGCUAAAAACGUUCUGUGUCUUUACGUGCCACAUUGUCUCCUUGUCUGCUGU
			CA CAGACGA GAG CAAUG GGCAUGUAAA GGC C
			GU GUCUGUU CUC GUUAC CCGUGCAUUU CUG G
			U C C U A - UGUCUU
bbe-mir-s26-1		Bf_V2_187:2733023:2732943:-	UAUAGAAGGG U G	-53.9	UAUAGAAGGGUAGCCUGGGUACCAUCCGUAUUCUACCGGGCCCCGGUAGAAUUCGGAUGGUACCCAGGCUAAUAGAAGGGA
			UAGCCUGGGUACCAUCCG AUUCUACCGG \
			AUCGGACCCAUGGUAGGC UAAGAUGGCC C
			AGGGAAGAUA U C
bbe-mir-s26-2		Bf_V2_187:2758583:2758502:-	UAUAGAAGGG U A	-55.5	UAUAGAAGGGUAGCCUGGGUACCAUCCGUAUUCUACCGGAGCCCCGGUAGAAUUCGGAUGGUACCCAGGCUAAUAGAAGGGA
			UAGCCUGGGUACCAUCCG AUUCUACCGG G
			AUCGGACCCAUGGUAGGC UAAGAUGGCC C
			AGGGAAGAUA U C
bbe-mir-s27/bbe-mir-s27*		Bf_V2_187:5551022:5550944:-	-- U - G GC C AA	-37.9	GGUUUUCCACGGGCAAUGUAUCUAGCGCAACACGUUAACCCGAGCUGUUGCAUAGGUACAUUGGUCAGUGGGAGCCCAC
			GG UUUCCAC GG CAAUGUAUCUA GCAACA GUU C
			CC GAGGGUG CU GUUACAUGGAU CGUUGU CGA C
			CA C A G -A - GC
bbe-mir-s28		Bf_V2_195:901541:901464:-	GC A U C A C G	-38.7	GCUGUUUGGGAAGAUGAGCUGUUCUGCUACAGCUGCUUGUCGGACUAGCGUAACAGGACGCUCGUCUGCCCAAACAUC
			UGUUUGGG AGAUGAGC GUUCUG UAC GCUG UU U
			ACAAACCC UCUGCUCG CAGGAC AUG CGAU AG C
			CU G - A - C G
bbe-mir-s29		Bf_V2_196:2749692:2749791:+	UU UG C U CC U A---- G	-41.7	UUGGCAAGUCUGCUUGGCACUGGGGAAUCCUUUGUGUUAAAUGUAAGGCUUUUACAUGGUUGUAUCAUAGAAUUCCCCCGUACCGAGUGGACUUGUUCAG
			GGCAAGUC CUUGG AC GGGGAAU UUUGUG UA AUGUAAG \
			UUGUUCAG GAGCC UG CCCCUUA AGAUAC AU UACAUUU C
			GAC GU A C -- U GUUGG U
bbe-mir-s30		Bf_V2_196:6167731:6167807:+	U U A - C U UUAAC	-31.2	CUUGUCCCUGAUUUGGAGUGCAGAGUGGCCUGUUAACUACAGACCAGGUCUUUCUACAUCUCCAAAACAGGGCCCAG
			CU G CCCUG UUUGGAG UG AGAG GGCCUG U
			GA C GGGAC AAACCUC AC UCUU CUGGAC A
			C C A U A U CAGAC
bbe-mir-s31		Bf_V2_19:551699:551605:-	UAGGA A G - AC AAA A	-38.6	UAGGAGUCGCUGGAAAAAGUAGAAAUUGGCCAAAUAGACUGAAAGUUAAUUAACACACUACUUUGGCAAAUUUCUACUAUUUCCAGUGACAUAUG
			GUCGCUGGAAA AGUAGAAAUU GCCAAA UAG UG GUU A
			CAGUGACCUUU UCAUCUUUAA CGGUUU AUC AC CAA U
			GUAUA A A C -- --A U
bbe-mir-s32/bbe-mir-s32*		Bf_V2_223:848364:848280:-	--- U A A- U GGUA AC	-31.7	GCUCACUUUCAAAAAGCAAAAAGUUGCAAUAUCGGUAUACGACGUUACGUAGAUAUUGCACUAAUUUGCUUUUGAAAGUGGUACC
			GC CACUUUCAAAA GCAAA AGU GCAAUAUC UACG G
			UG GUGAAAGUUUU CGUUU UCA CGUUAUAG AUGC U
			CCA - - AA - ---- AU
bbe-mir-s33		Bf_V2_22:1000668:1000745:+	- - A C CACAG	-39.7	AGGUGUGAGCGAUGUUUGUACUGUCUGUCUGUUCACAGCACCACAACAGACAACAGCACAGACAUUUGUUCACGCCUG
			AGGUGUGAGCGA UGUUUGU CUGU UGUCUGUU \
			UCCGCACUUGUU ACAGACA GACA ACAGACAA C
			G U C - CACCA
bbe-mir-s34		Bf_V2_243:637272:637353:+	C U C U CU C G G UG	-33.2	CCCUCUGCGAUGGGGGUAGUUUCUCCACUACUUCAGUGCUGUGGUGGGUGAAGUAGUAGUUGAACUAUCUUCUUCACAGUGG
			CC CUG GA GGGGGUAGUUU C ACUACUUCA U C U
			GG GAC CU CUUCUAUCAAG G UGAUGAAGU G G G
			- U A U UU A - G UG
bbe-mir-s35		Bf_V2_243:638066:638130:+	A A G - CGCUC	-27.7	AUGUUAAACUAUCGUUCUGGGAACAGUCGCUCUUACAAGCUGUUCCCAUGGAGAUAGCUUAGCAA
			UGUUAA CUAUC UUC UGGGAACAGU \
			ACGAUU GAUAG AGG ACCCUUGUCG U
			A C - U AACAU
bbe-mir-s36		Bf_V2_246:974637:974717:+	- G UC C GG AU GUAC	-40	CCUGGCUCGGUCCCGGAGUCGUUCUAUACGCCGUUUGUACUUGAUAAAAUGGCGUAGAGCGACUAAGGAACCAGGACAGGC
			CCUG C GGU CC AGUCGUUCU ACGCCGUUU U
			GGAC G CCA GG UCAGCGAGA UGCGGUAAA U
			C A GA A AA -- AUAG
bbe-mir-s37-1		Bf_V2_258:856141:856065:-	AA A C U - UUG	-33.7	AAUAAUAAUGAUACGGGGCAGUUAUACUCAUGUGUUUGUUAUACAACAUGGUAUAGCUUUCCCGUAACAUUAUUGGA
			UAAUAAUG UACGGGG AGUUAUAC CAUGU GU \
			GUUAUUAC AUGCCCU UCGAUAUG GUACA CA U
			AG A U - A UAU
bbe-mir-s37-2		Bf_V2_258:860222:860146:-	UA A C U - UUG	-33.7	UAUAAUAAUGAUACGGGGCAGUUAUACUCAUGUGUUUGUUAUACAACAUGGUAUAGCUUUCCCGUAACAUUAUUGGA
			UAAUAAUG UACGGGG AGUUAUAC CAUGU GU \
			GUUAUUAC AUGCCCU UCGAUAUG GUACA CA U
			AG A U - A UAU
bbe-mir-s37-3		Bf_V2_258:867204:867128:-	UAU UU A C U - UG	-31.1	UAUGAUUUUGAUACGGGGCAGUUAUACUCAUGUGUUUGUUCAACAGCAUGGUAUAGCUUCCCCGUAACAUUAUUUGA
			GAU UG UACGGGG AGUUAUAC CAUG UGUU \
			UUA AC AUGCCCC UCGAUAUG GUAC ACAA U
			AGU UU A U - G CU
bbe-mir-s38/bbe-mir-s38*		Bf_V2_28:2310460:2310538:+	C AG A G -- GAC	-35.2	CCUGUUGGAAAGCAGCGAGCAUUACGGUCAUUCUGACGCUGGAGAAUAUGACAGUAAUGCCCGCUGACUUCUAAUGGAG
			CUGUUGGAA CAGCG GCAUUAC GUCAU UCU G
			GGUAAUCUU GUCGC CGUAAUG CAGUA AGA C
			GA CA C A UA GGU
bbe-mir-s39-1		Bf_V2_28:483827:483746:-	G G UG CU - C AGAU	-43.7	GCUGUGGGUGCCUAUCUUGGUGGUGUAGCACAUGUGAGAUGUGAGCCACAUUUGCUACGGCCACCAAGAUCUGUGCCAGCAG
			CUGU GG C AUCUUGGUGGU GUAGCA AUGUG G
			GACG CC G UAGAACCACCG CAUCGU UACAC U
			- A GU UC G U CGAG
bbe-mir-s39-2		Bf_V2_28:496812:496731:-	G G UG CU - C AGAU	-43.7	GCUGUGGGUGCCUAUCUUGGUGGUGUAGCACAUGUGAGAUGUGAGCCACAUUUGCUACGGCCACCAAGAUCUGUGCCAGCAG
			CUGU GG C AUCUUGGUGGU GUAGCA AUGUG G
			GACG CC G UAGAACCACCG CAUCGU UACAC U
			- A GU UC G U CGAG
bbe-mir-s40		Bf_V2_291:213020:212933:-	AAUU UA CACCU CU - G A GCUC	-35.6	AAUUGUACCACCUCCCUUUGCCCACAGAGACACGGAAGUCGCUCAUACAGAUAUGCGUGUCUCUGUGGCGCAAUCGGUUAGCGCGUUC
			G C CC UUGC CCACAGAGACACG A GUC \
			C G GG AACG GGUGUCUCUGUGC U UAG A
			CUUG GC --AUU CU C G A ACAU
bbe-mir-s41/bbe-mir-s41*		Bf_V2_32:1589906:1589830:-	--- U U UC C G AAG	-39.4	GCUUGUUCUUCUUCCUAUGCACAUCUGUCCUUGUAAGCUGGAGGAGGACAUGUGUGCAUAGGGAAGAGAUCAGCUAG
			GCU G UCU UUCCUAUGCACAU UGUCCUU U \
			CGA C AGA AGGGAUACGUGUG ACAGGAG A C
			GAU - U GA U G GGU
bbe-mir-s42		Bf_V2_32:2939032:2938948:-	U U CA C C GAACCU	-34.74	UCAUCCAUGUUUCAACUGUUGCAUCUUGCUGCCUUUAGAACCUUCCAUCCAUAAAGCAGCAGUAUGCAAUGGUGAAAACUGGAUG
			CAUCCA GUUU ACUGUUGCAU UUGCUGC UUUA U
			GUAGGU CAAA UGGUAACGUA GACGACG AAAU C
			- - AG U - ACCUAC
bbe-mir-s43/bbe-mir-s43*		Bf_V2_32:2941493:2941414:-	A GC G UG UC C - AAU	-46.5	AGCGCCCCUGACUGCUGCAUCCUGCUGCCUUGGGGAAUAUCAACCACCAAGCAGCAGUGUGCAGUGGUGAGGGUGGUAUG
			GC CCCU AC CUGCA CUGCUGC UUGG GG A
			UG GGGA UG GACGU GACGACG AACC CC U
			GUA GU G GU GU - A AAC
bbe-mir-s44/bbe-mir-s44*		Bf_V2_369:120407:120309:-	GC C A U - -- AAA GU	-43.4	GGGCUUAAUUUGCUUGGCACUAGUGGAAUUCUUUGUUCAGGAAACAGUGCAUGGAGCCAUUGAGUCAAAGAAUUCCCCAGUACCAAGCAAAUUGACUCC
			GG UUAAUUUGCUUGG ACU G GGAAUUCUUUG UUCA GG CA \
			CC AGUUAAACGAACC UGA C CCUUAAGAAAC GAGU CC GU G
			UC A C - U UA GAG AC
bbe-mir-s45		Bf_V2_36:4032926:4032842:-	U G CU G UG C U AG	-40.2	UGCUGACUUGUGAACAGUGACUUGUGGGGUCAGUCGGUAGAAAGAGAUUUUCCUACUGGCCUGUCAAGUCGGUGUUCACAUGAGC
			GCU A UGUGAACA UGACUUG GGGUCAGU GG AGAA \
			CGA U ACACUUGU GCUGAAC UCCGGUCA CC UUUU A
			- G -- G UG U - AG
bbe-mir-s46		Bf_V2_38:2117607:2117681:+	- UCCUU - C CUC	-35.3	CGUUUCCUUGGCAGUGAUGUUAGUUGUUGUCGUCUCGUGUCACACAACAAACUGACAUCACUGCCUCUGUAGCGC
			CGUU GGCAGUGAUGUUAGUU GUUGU GU G
			GCGA CCGUCACUACAGUCAA CAACA CA U
			C UGUCU A - CUG
bbe-mir-s47/bbe-mir-s47*		Bf_V2_38:2117682:2117603:-	-- CUACAGA C U - GAC	-32.84	UGCGCUACAGAGGCAGUGAUGUCAGUUUGUUGUGUGACACGAGACGACAACAACUAACAUCACUGCCAAGGAAACGCACG
			UGCG GGCAGUGAUGU AGUU GUUGU GU A
			ACGC CCGUCACUACA UCAA CAACA CA C
			GC AAAGGAA A - G GAG
bbe-mir-s48/bbe-mir-s48*		Bf_V2_39:892029:891951:-	C UG AUA- G CCGUCC GU	-39.8	CAGGUUGAAUAUGCGGUGCGGUGGUAGCAACCGUCCCGACGUAAAGUCGAUUGUUACACCGCGCCGCAAAAGUUGACCU
			AGGU A UGCGGUGCGGUG UAGCAA CGAC \
			UCCA U ACGCCGCGCCAC AUUGUU GCUG A
			- GU GAAA - A----- AA
bbe-mir-s49		Bf_V2_6:3510459:3510543:+	A A - U U G ACA	-45.8	AGACGACUUGGGCUCAGGUAUGUCUGCGGUGAGGCUGGUACAACUCGGCAGGUUUCACUGUAGAUCUACCUGCGCUCACGGCGUC
			GACG CU UGGGC CAGGUA GUCUGCGGUGAGGCU GU A
			CUGC GG ACUCG GUCCAU UAGAUGUCACUUUGG CG C
			- - C C C A GCU
bbe-mir-s50		Bf_V2_78:1352093:1351996:-	----- AA GUUG U UUGUGUAUAAAA GAAA	-30.3	AUACCAUAAACCCUGUUGCCUGAUCUUUUCUUGUGUAUAAAAGACUGUUUGAAAGCAAUGGAUAGUCGGAGGGGUCCGGAGGGCGUGUGGUGUCUAAU
			AUACCAUA CCCU CC GAUCUUUUC GACUGUUU \
			UGUGGUGU GGGA GG CUGGGGAGG CUGAUAGG G
			UAAUC GC ---- C ------------ UAAC
bbe-mir-s51/bbe-mir-s51*		Bf_V2_93:856157:856237:+	U GC U A CUG A	-43.1	UCGGCACGGGUGAGAAGUUAGCCAACCAUCCGGCUGGUAUGUGCAACCCGGGUGGUGGUUGACUUCUUUCUCGUUACGUCU
			CG ACGGG GAGAAGUUAGCCA CCAUCCGG GU U
			GC UGCUC UUCUUCAGUUGGU GGUGGGCC CG G
			UCU AU U - CAA U
bbe-mir-s52		Bf_V2_93:857167:857243:+	G G U A U UG	-46.2	GUCCGCGAAGUGAGAAGUAAGACUACCAUCCCGUGUGUGCUGUACCGGGGUGGGGUCUUGCUUCUUUCUUAGCGGGU
			UCCGC AAG GAGAAGUAAGACU CCAUCCCG GUG \
			GGGCG UUC UUCUUCGUUCUGG GGUGGGGC CAU C
			U A U - - GU
bbe-mir-s53/bbe-mir-s53*		Bf_V2_9:709175:709099:-	G G - U AUAUGU	-38.92	CAUGUCAGUACUGGUGAGUCUGGAUGCUGAUGAUAUGUUAGUUCCCAUCAGCUCCAAGGCUGAUCAGUAGUGAUGUG
			CAUGUCA UACUGGU AGUCU GGA GCUGAUG \
			GUGUAGU AUGACUA UCGGA CCU CGACUAC U
			G G A - CCUUGA

## Sheet: Table S6
Table S6. The plausible amphioxus miRNAs
Id	best homologue	mut	family	mature miRNA sequence	length	sequencing frequency
bbe-miR-21	hsa-miR-21	0	miR-21	UAGCUUAUCAGACUGAUGUUGA	22	27
bbe-miR-26a	hsa-miR-26a	0	miR-26	UUCAAGUAAUCCAGGAUAGGCU	22	12
bbe-miR-26b	hsa-miR-26b	1	miR-26	UUCAAGUAAUUCAGGAUAGGUU	22	13
bbe-miR-122	hsa-miR-122	1	miR-122	UGGAGUGUGACAAUGGUGUUUG	22	966
bbe-miR-192	hsa-miR-192	0	miR-192	CUGACCUAUGAAUUGACAGCC	21	56
bbe-miR-194	hsa-miR-194	1	miR-194	UGUAACAGCAACUCCAUGUGGAA	23	13
bbe-miR-200c	hsa-miR-200a	1	miR-200	UAACACUGUCUGGUAAUGAUGU	22	21
bbe-miR-378	hsa-miR-378	0	miR-378	ACUGGACUUGGAGUCAGAAGG	21	19

## Sheet: Table S7
Table S7. Comparison of miRNA expression levels in amphioxus determined by Solexa sequencing and microarray analysis
Id	most similar probe in microarray	Solexa sequencing frequency	microarray signal	mut
bbe-let-7	hsa-let-7a	43082	55317.8	0
bbe-miR-1	hsa-miR-1	56305	48299.8	0
bbe-miR-7	hsa-miR-7	156		0
bbe-miR-9	hsa-miR-9	211	3061.17	0
bbe-miR-10a	hsa-miR-10a	1131	14815	1
bbe-miR-10b	hsa-miR-10a	1335	14815	2
bbe-miR-22	hsa-miR-22	88157	49299.7	2
bbe-miR-25	hsa-miR-25	25374	44668.8	3
bbe-miR-29a	hsa-miR-29b	255	21183.2	3
bbe-miR-29b	hsa-miR-29b	406	21183.2	1
bbe-miR-31	hsa-miR-31	6113	17201.6	2
bbe-miR-33	hsa-miR-33a	261		0
bbe-miR-34a	mmu-miR-34b-5p	3459	3202	6
bbe-miR-34b	mmu-miR-34b-5p	4		6
bbe-miR-34c	mmu-miR-34b-5p	13		7
bbe-miR-92a	hsa-miR-92a	1095	29818.8	1
bbe-miR-92b	hsa-miR-92a	95	29818.8	2
bbe-miR-92c	hsa-miR-92a	73	29818.8	2
bbe-miR-96	hsa-miR-96	50		0
bbe-miR-99a	hsa-miR-99a	178	28275.1	3
bbe-miR-100	hsa-miR-99a	1928	27603	2
bbe-miR-124	hsa-miR-124	497	7292.42	2
bbe-miR-125	hsa-miR-125b	4807	53477.2	0
bbe-miR-129	rno-miR-129	2		5
bbe-miR-133	hsa-miR-133a	45	15727.2	2
bbe-miR-135a	rno-miR-135b	15		2
bbe-miR-135b	rno-miR-135b	5		4
bbe-miR-137	hsa-miR-137	62		5
bbe-miR-141	hsa-miR-141	523		2
bbe-miR-183	hsa-miR-183	16		2
bbe-miR-184	hsa-miR-184	2386	6122.58	1
bbe-miR-190	hsa-miR-190b	60		2
bbe-miR-200a	hsa-miR-200b	77	5204.42	2
bbe-miR-200b	hsa-miR-200b	644	5204.42	3
bbe-miR-210	hsa-miR-210	1001	14193.6	0
bbe-miR-216	hsa-miR-216a	162	7586.08	1
bbe-miR-217	hsa-miR-217	3350	3969.25	0
bbe-miR-219	hsa-miR-219-5p	11		0
bbe-miR-375	hsa-miR-375	214		2
bbe-miR-449b	mmu-miR-449b	29	4128.25	1
bbe-miR-71	NA	1784
bbe-miR-252a	NA	13
bbe-miR-252b	NA	135
bbe-miR-278	NA	22
bbe-miR-281	NA	29
bbe-miR-21	hsa-miR-21	27		0
bbe-miR-26a	hsa-miR-26a	12		0
bbe-miR-26b	hsa-miR-26b	13		1
bbe-miR-122	hsa-miR-122	966		1
bbe-miR-192	hsa-miR-192	56	4086.33	0
bbe-miR-194	hsa-miR-194	13		1
bbe-miR-200c	hsa-miR-200a	21		1
bbe-miR-378	hsa-miR-378	19		0
	hsa-miR-30d		6102.67
	hsa-miR-98		5225
	hsa-miR-214		3347
	hsa-miR-557		37883.5
	hsa-miR-560		4149
	hsa-miR-638		14656.9
	hsa-miR-663		10635.8

## Sheet: Table S8
Table S8. Raw data of miRNA microarray
Four independent adult amphioxus RNAs were hybridized with miRNA microarrays separately. Hybridization intensity values from individual amphioxus sample were filtered and global median normalized. We considered candidate miRNAs with a signal above 3000 and a P <0.001 from a student's test (compared with the DMSO hybridization intensity) to be positive.
Name	Intensity (sample 1)	Intensity (sample 1)	Intensity (sample 1)	Intensity (sample 2)	Intensity (sample 2)	Intensity (sample 2)	Intensity (sample 3)	Intensity (sample 3)	Intensity (sample 3)	Intensity (sample 4)	Intensity (sample 4)	Intensity (sample 4)	ave sample	DMSO 1	DMSO 1	DMSO 1	DMSO 2	DMSO 2	DMSO 2	DMSO 3	DMSO 3	DMSO 3	AVE DMSO	P_value	signal >3000 and P <0.001
hsa-let-7a	64818	62798	64827	63891	63859	63871	59358	59315	59304	33411	33028	35334	55317.8	829.995	869.495	849.995	367.392	398.017	396.392	722.494	731.494	700.869	651.794	1.36904e-10	TRUE
hsa-let-7b	24062	14569	16851	40804	25287	29308	17442	16803	18079	13994	14050	14653	20491.8	829.995	869.495	849.995	367.392	398.017	396.392	722.494	731.494	700.869	651.794	6.32026e-07	TRUE
hsa-let-7c	29933	31680	33428	40182	22308	28454	38068	21135	31309	20624	20433	21264	28234.8	829.995	869.495	849.995	367.392	398.017	396.392	722.494	731.494	700.869	651.794	4.01923e-10	TRUE
hsa-let-7d	64615	52326	64621	63756	63705	63717	59239	54956	59240	13554	13434	12667	48819.2	829.995	869.495	849.995	367.392	398.017	396.392	722.494	731.494	700.869	651.794	2.67838e-06	TRUE
hsa-let-7e	19526	17072	19294	31961	26933	26368	23286	19624	20066	6313	5979	5921	18528.6	829.995	869.495	849.995	367.392	398.017	396.392	722.494	731.494	700.869	651.794	5.70438e-06	TRUE
hsa-let-7f	64665	64679	64634	63793	63768	63715	59266	59264	59228	13527	13642	13097	50273.2	829.995	869.495	849.995	367.392	398.017	396.392	722.494	731.494	700.869	651.794	2.4466e-06	TRUE
hsa-let-7g	1638	1579	1466	2698	3022	2636	1741	1474	1599	2759	1917	2015	2045.33	829.995	869.495	849.995	367.392	398.017	396.392	722.494	731.494	700.869	651.794	1.28302e-06	FALSE
hsa-let-7i	423	468	483	558	630	522	509	437	358				487.556	829.995	869.495	849.995	367.392	398.017	396.392	722.494	731.494	700.869	651.794	0.0410898	FALSE
hsa-miR-1	63030	62615	51377	63691	63680	63682	59229	59222	59237	11263	11629	10943	48299.8	829.995	869.495	849.995	367.392	398.017	396.392	722.494	731.494	700.869	651.794	4.90582e-06	TRUE
hsa-miR-100	30327	23020	38592	31542	22039	28374	40332	26778	41026	15476	16617	17118	27603.4	829.995	869.495	849.995	367.392	398.017	396.392	722.494	731.494	700.869	651.794	3.97632e-08	TRUE
hsa-miR-101	420	370	412	386	603	669	665	506	591	711	552	692	548.083	829.995	869.495	849.995	367.392	398.017	396.392	722.494	731.494	700.869	651.794	0.170469	FALSE
hsa-miR-103	673	631	641	925	1126	953	805	803	722	1081	854	876	840.833	829.995	869.495	849.995	367.392	398.017	396.392	722.494	731.494	700.869	651.794	0.0296683	FALSE
hsa-miR-105	2033	1929	1938	2294	2025	2097	1516	1520	1511	94	83	105	1428.75	829.995	869.495	849.995	367.392	398.017	396.392	722.494	731.494	700.869	651.794	0.0144166	FALSE
hsa-miR-106a	356	320	338	408	329	432	640	610	860	894	980	951	593.167	829.995	869.495	849.995	367.392	398.017	396.392	722.494	731.494	700.869	651.794	0.588782	FALSE
hsa-miR-106b	2009	1601	1894	1796	1645	1532	1539	1171	1329	669	590	585	1363.33	829.995	869.495	849.995	367.392	398.017	396.392	722.494	731.494	700.869	651.794	0.00083097	FALSE
hsa-miR-107	609	457	533	666	627	645	821	571	611	1111	980	816	703.917	829.995	869.495	849.995	367.392	398.017	396.392	722.494	731.494	700.869	651.794	0.558178	FALSE
hsa-miR-10a	17419	11962	17172	15836	11454	16245	21094	12759	18986	12083	11524	11246	14815	829.995	869.495	849.995	367.392	398.017	396.392	722.494	731.494	700.869	651.794	1.46707e-10	TRUE
hsa-miR-10b	4812	4214	5082	5392	3872	5223	5076	3999	5617	496	610	586	3748.25	829.995	869.495	849.995	367.392	398.017	396.392	722.494	731.494	700.869	651.794	0.000191571	TRUE
hsa-miR-122	354	370	374	270	411	356	366	294	406	23844	23169	21790	6000.33	829.995	869.495	849.995	367.392	398.017	396.392	722.494	731.494	700.869	651.794	0.135416	FALSE
hsa-miR-124	9535	7262	10911	13083	9302	12721	7033	4809	7231	1887	1956	1779	7292.42	829.995	869.495	849.995	367.392	398.017	396.392	722.494	731.494	700.869	651.794	0.000100567	TRUE
hsa-miR-125a-3p	527	491	436	751	705	706	554	468	598				581.778	829.995	869.495	849.995	367.392	398.017	396.392	722.494	731.494	700.869	651.794	0.388122	FALSE
hsa-miR-125a-5p	15038	14136	15374	15658	13686	17630	11003	10048	10639	2708	2945	2700	10963.8	829.995	869.495	849.995	367.392	398.017	396.392	722.494	731.494	700.869	651.794	1.78126e-05	TRUE
hsa-miR-125b	64694	64718	64742	63827	63821	63776	59244	59213	59220	27316	28275	22881	53477.2	829.995	869.495	849.995	367.392	398.017	396.392	722.494	731.494	700.869	651.794	1.30223e-08	TRUE
hsa-miR-126	341	426	357	481	581	488	303	523	371	2228	1872	1831	816.833	829.995	869.495	849.995	367.392	398.017	396.392	722.494	731.494	700.869	651.794	0.509619	FALSE
hsa-miR-127-3p	483	537	492	615	656	763	425	401	448				535.556	829.995	869.495	849.995	367.392	398.017	396.392	722.494	731.494	700.869	651.794	0.164313	FALSE
hsa-miR-127-5p	124	107	127	176	178	187	102	102	102	10	10	11	103	829.995	869.495	849.995	367.392	398.017	396.392	722.494	731.494	700.869	651.794	4.5981e-08	FALSE
hsa-miR-128a	580	382	580	424	424	493	341	359	397	679	810	800	522.417	829.995	869.495	849.995	367.392	398.017	396.392	722.494	731.494	700.869	651.794	0.128879	FALSE
hsa-miR-129-3p	1954	1767	1952	2022	1826	2077	1149	1003	1226				1664	829.995	869.495	849.995	367.392	398.017	396.392	722.494	731.494	700.869	651.794	7.15869e-06	FALSE
hsa-miR-129-5p	519	394	464	379	513	579	412	347	434	89	99	79	359	829.995	869.495	849.995	367.392	398.017	396.392	722.494	731.494	700.869	651.794	0.0023501	FALSE
hsa-miR-130a	587	590	394	642	598	754	739	620	609	1000	831	732	674.667	829.995	869.495	849.995	367.392	398.017	396.392	722.494	731.494	700.869	651.794	0.77253	FALSE
hsa-miR-130b	493	400	418	444	479	535	445	481	603	69	105	77	379.083	829.995	869.495	849.995	367.392	398.017	396.392	722.494	731.494	700.869	651.794	0.00505103	FALSE
hsa-miR-132	1072	1038	1125	1353	1310	1516	823	796	780	994	1019	1048	1072.83	829.995	869.495	849.995	367.392	398.017	396.392	722.494	731.494	700.869	651.794	0.000339022	FALSE
hsa-miR-133a	19897	17024	21261	17696	14264	15741	15590	12274	14491	14944	12450	13095	15727.2	829.995	869.495	849.995	367.392	398.017	396.392	722.494	731.494	700.869	651.794	1.9591e-12	TRUE
hsa-miR-134	306	360	414	420	410	345	281	327	257	117	166	163	297.167	829.995	869.495	849.995	367.392	398.017	396.392	722.494	731.494	700.869	651.794	5.52629e-05	FALSE
hsa-miR-135a	412	417	434	462	474	500	382	392	448	694	627	583	485.417	829.995	869.495	849.995	367.392	398.017	396.392	722.494	731.494	700.869	651.794	0.0240925	FALSE
hsa-miR-135b	332	363	338	507	493	532	287	299	223	171	136	154	319.583	829.995	869.495	849.995	367.392	398.017	396.392	722.494	731.494	700.869	651.794	0.000287186	FALSE
hsa-miR-136	494	593	569	343	397	382	288	260	238	10	30	20	302	829.995	869.495	849.995	367.392	398.017	396.392	722.494	731.494	700.869	651.794	0.00102647	FALSE
hsa-miR-137	299	302	299	496	485	603	445	392	392	4	3	3	310.25	829.995	869.495	849.995	367.392	398.017	396.392	722.494	731.494	700.869	651.794	0.00133694	FALSE
hsa-miR-138	118	81	99	133	113	153	43	43	43	122	84	103	94.5833	829.995	869.495	849.995	367.392	398.017	396.392	722.494	731.494	700.869	651.794	1.94525e-08	FALSE
hsa-miR-139-3p	843	747	769	1047	861	883	451	305	282				687.556	829.995	869.495	849.995	367.392	398.017	396.392	722.494	731.494	700.869	651.794	0.758496	FALSE
hsa-miR-139-5p	500	395	438	600	706	606	406	478	420	42	33	40	388.667	829.995	869.495	849.995	367.392	398.017	396.392	722.494	731.494	700.869	651.794	0.0141739	FALSE
hsa-miR-140-3p	394	390	413	730	572	542	363	331	374				456.556	829.995	869.495	849.995	367.392	398.017	396.392	722.494	731.494	700.869	651.794	0.0293855	FALSE
hsa-miR-141	1005	848	1260	2175	1636	1544	1353	881	1169	1376	1256	1037	1295	829.995	869.495	849.995	367.392	398.017	396.392	722.494	731.494	700.869	651.794	0.000163161	FALSE
hsa-miR-142-3p	455	472	494	701	554	564	272	347	399	628	681	576	511.917	829.995	869.495	849.995	367.392	398.017	396.392	722.494	731.494	700.869	651.794	0.0732604	FALSE
hsa-miR-142-5p	354	254	291	336	361	412	234	286	341	58	65	73	255.417	829.995	869.495	849.995	367.392	398.017	396.392	722.494	731.494	700.869	651.794	2.81292e-05	FALSE
hsa-miR-143	1578	1938	1978	1484	1717	2007	1260	1402	1545	547	481	528	1372.08	829.995	869.495	849.995	367.392	398.017	396.392	722.494	731.494	700.869	651.794	0.0017642	FALSE
hsa-miR-144	35	32	32	165	141	143	51	36	44	756	705	713	237.75	829.995	869.495	849.995	367.392	398.017	396.392	722.494	731.494	700.869	651.794	0.00206626	FALSE
hsa-miR-145	268	255	294	441	457	558	293	294	357	618	539	479	404.417	829.995	869.495	849.995	367.392	398.017	396.392	722.494	731.494	700.869	651.794	0.00305841	FALSE
hsa-miR-146a	925	894	869	1046	913	951	736	733	723	114	79	123	675.5	829.995	869.495	849.995	367.392	398.017	396.392	722.494	731.494	700.869	651.794	0.861085	FALSE
hsa-miR-146b-3p	20	8	31	150	134	172	9	5	7				59.5556	829.995	869.495	849.995	367.392	398.017	396.392	722.494	731.494	700.869	651.794	4.52205e-07	FALSE
hsa-miR-146b-5p	344	329	406	463	452	417	473	458	509	82	49	65	337.25	829.995	869.495	849.995	367.392	398.017	396.392	722.494	731.494	700.869	651.794	0.00119615	FALSE
hsa-miR-147	217	345	289	361	406	336	285	241	320	228	317	339	307	829.995	869.495	849.995	367.392	398.017	396.392	722.494	731.494	700.869	651.794	2.41561e-05	FALSE
hsa-miR-147b	25	80	53	122	134	194	9	9	9				70.5556	829.995	869.495	849.995	367.392	398.017	396.392	722.494	731.494	700.869	651.794	5.39496e-07	FALSE
hsa-miR-148a	547	524	512	447	481	548	321	402	453	2468	2219	2319	936.75	829.995	869.495	849.995	367.392	398.017	396.392	722.494	731.494	700.869	651.794	0.338862	FALSE
hsa-miR-149	368	331	350	440	422	475	234	267	270	37	36	39	272.417	829.995	869.495	849.995	367.392	398.017	396.392	722.494	731.494	700.869	651.794	0.000135487	FALSE
hsa-miR-150	501	539	487	688	846	678	382	434	400	187	123	137	450.167	829.995	869.495	849.995	367.392	398.017	396.392	722.494	731.494	700.869	651.794	0.0493959	FALSE
hsa-miR-151-3p	331	551	538	434	394	435	324	387	376				418.889	829.995	869.495	849.995	367.392	398.017	396.392	722.494	731.494	700.869	651.794	0.00626985	FALSE
hsa-miR-151-5p	872	742	540	1023	864	854	717	565	575	20	10	15	566.417	829.995	869.495	849.995	367.392	398.017	396.392	722.494	731.494	700.869	651.794	0.534817	FALSE
hsa-miR-152	315	349	422	478	469	513	371	334	300	1423	1104	1018	591.333	829.995	869.495	849.995	367.392	398.017	396.392	722.494	731.494	700.869	651.794	0.667552	FALSE
hsa-miR-153	557	580	725	842	733	916	659	483	615	1	33	17	513.417	829.995	869.495	849.995	367.392	398.017	396.392	722.494	731.494	700.869	651.794	0.275534	FALSE
hsa-miR-154	893	1025	1152	831	1002	1112	795	709	803	164	191	133	734.167	829.995	869.495	849.995	367.392	398.017	396.392	722.494	731.494	700.869	651.794	0.555578	FALSE
hsa-miR-155	496	476	458	560	531	511	391	370	412	875	786	833	558.25	829.995	869.495	849.995	367.392	398.017	396.392	722.494	731.494	700.869	651.794	0.275726	FALSE
hsa-miR-15a	700	590	719	855	867	702	758	530	695	650	567	571	683.667	829.995	869.495	849.995	367.392	398.017	396.392	722.494	731.494	700.869	651.794	0.652069	FALSE
hsa-miR-15b	2461	2665	2582	2925	2658	2801	2212	2158	2303	485	382	468	2008.33	829.995	869.495	849.995	367.392	398.017	396.392	722.494	731.494	700.869	651.794	0.000607239	FALSE
hsa-miR-16	652	568	615	1103	968	831	892	783	805	3111	2836	2753	1326.42	829.995	869.495	849.995	367.392	398.017	396.392	722.494	731.494	700.869	651.794	0.0541656	FALSE
hsa-miR-17	977	964	988	1009	1033	1144	1164	991	1151	143	107	179	820.833	829.995	869.495	849.995	367.392	398.017	396.392	722.494	731.494	700.869	651.794	0.277843	FALSE
hsa-miR-181a	310	341	302	339	298	379	399	344	405	12	14	10	262.75	829.995	869.495	849.995	367.392	398.017	396.392	722.494	731.494	700.869	651.794	9.18876e-05	FALSE
hsa-miR-181b	1136	1010	915	1230	1548	1310	870	974	877	1173	1182	1073	1108.17	829.995	869.495	849.995	367.392	398.017	396.392	722.494	731.494	700.869	651.794	6.18261e-05	FALSE
hsa-miR-181c	342	319	313	465	467	469	414	348	369	10	10	10	294.667	829.995	869.495	849.995	367.392	398.017	396.392	722.494	731.494	700.869	651.794	0.00046652	FALSE
hsa-miR-181d	338	420	373	292	356	349	191	277	263	74	81	88	258.5	829.995	869.495	849.995	367.392	398.017	396.392	722.494	731.494	700.869	651.794	2.86135e-05	FALSE
hsa-miR-182	376	362	353	550	584	534	259	426	417	539	467	473	445	829.995	869.495	849.995	367.392	398.017	396.392	722.494	731.494	700.869	651.794	0.00647727	FALSE
hsa-miR-183	1511	1154	1391	1075	1039	1423	1329	1114	1225	1186	967	977	1199.25	829.995	869.495	849.995	367.392	398.017	396.392	722.494	731.494	700.869	651.794	3.31266e-06	FALSE
hsa-miR-184	6210	4952	7175	5723	4057	5125	5046	4437	6528	9901	7264	7053	6122.58	829.995	869.495	849.995	367.392	398.017	396.392	722.494	731.494	700.869	651.794	4.72807e-09	TRUE
hsa-miR-185	2006	2070	2042	2277	2371	2396	1621	1488	1501	244	321	246	1548.58	829.995	869.495	849.995	367.392	398.017	396.392	722.494	731.494	700.869	651.794	0.00524743	FALSE
hsa-miR-186	487	529	508	604	553	532	376	366	379	100	139	79	387.667	829.995	869.495	849.995	367.392	398.017	396.392	722.494	731.494	700.869	651.794	0.00628045	FALSE
hsa-miR-187	332	426	486	427	520	581	371	361	347	88	90	87	343	829.995	869.495	849.995	367.392	398.017	396.392	722.494	731.494	700.869	651.794	0.00134133	FALSE
hsa-miR-188-3p	214	197	231	141	169	231	25	31	28				140.778	829.995	869.495	849.995	367.392	398.017	396.392	722.494	731.494	700.869	651.794	4.25748e-06	FALSE
hsa-miR-188-5p	467	432	405	446	491	539	321	319	306	292	350	390	396.5	829.995	869.495	849.995	367.392	398.017	396.392	722.494	731.494	700.869	651.794	0.000912646	FALSE
hsa-miR-18a	394	399	386	372	429	390	259	286	379	88	82	115	298.25	829.995	869.495	849.995	367.392	398.017	396.392	722.494	731.494	700.869	651.794	0.00012875	FALSE
hsa-miR-18b	361	225	310	524	499	348	381	292	258	53	50	56	279.75	829.995	869.495	849.995	367.392	398.017	396.392	722.494	731.494	700.869	651.794	0.000182358	FALSE
hsa-miR-190	1967	1951	2039	2834	2538	2466	1949	1939	1882	37	34	40	1639.67	829.995	869.495	849.995	367.392	398.017	396.392	722.494	731.494	700.869	651.794	0.00979042	FALSE
hsa-miR-190b	378	386	390	347	391	453	212	235	178				330	829.995	869.495	849.995	367.392	398.017	396.392	722.494	731.494	700.869	651.794	0.000639001	FALSE
hsa-miR-191	343	240	202	416	419	410	281	255	274	1291	884	911	493.833	829.995	869.495	849.995	367.392	398.017	396.392	722.494	731.494	700.869	651.794	0.238503	FALSE
hsa-miR-192	4028	4396	4886	4338	4460	4609	3441	3254	3620	4679	3758	3567	4086.33	829.995	869.495	849.995	367.392	398.017	396.392	722.494	731.494	700.869	651.794	2.46263e-13	TRUE
hsa-miR-193a-3p	1181	1036	1069	651	588	575	748	632	589				785.444	829.995	869.495	849.995	367.392	398.017	396.392	722.494	731.494	700.869	651.794	0.224957	FALSE
hsa-miR-193a-5p	150	179	121	342	289	333	43	36	29	369	393	433	226.417	829.995	869.495	849.995	367.392	398.017	396.392	722.494	731.494	700.869	651.794	2.79222e-05	FALSE
hsa-miR-193b	2802	2106	2939	2113	1637	1807	784	594	646	10	10	10	1288.17	829.995	869.495	849.995	367.392	398.017	396.392	722.494	731.494	700.869	651.794	0.0989767	FALSE
hsa-miR-194	497	492	466	550	589	554	485	351	494	1060	1048	938	627	829.995	869.495	849.995	367.392	398.017	396.392	722.494	731.494	700.869	651.794	0.808259	FALSE
hsa-miR-195	134	174	141	289	277	378	221	218	222	338	384	333	259.083	829.995	869.495	849.995	367.392	398.017	396.392	722.494	731.494	700.869	651.794	1.01415e-05	FALSE
hsa-miR-196a	1318	1579	1524	1418	1411	1444	877	1059	1225	75	78	73	1006.75	829.995	869.495	849.995	367.392	398.017	396.392	722.494	731.494	700.869	651.794	0.104228	FALSE
hsa-miR-196b	407	388	380	623	535	448	305	409	358	2	1	1	321.417	829.995	869.495	849.995	367.392	398.017	396.392	722.494	731.494	700.869	651.794	0.00194844	FALSE
hsa-miR-197	518	619	650	547	631	567	558	405	626	873	770	877	636.75	829.995	869.495	849.995	367.392	398.017	396.392	722.494	731.494	700.869	651.794	0.844809	FALSE
hsa-miR-198	563	729	745	900	655	813	671	616	506	272	267	256	582.75	829.995	869.495	849.995	367.392	398.017	396.392	722.494	731.494	700.869	651.794	0.472646	FALSE
hsa-miR-199a-3p	384	449	382	410	455	556	336	285	291	299	236	162	353.75	829.995	869.495	849.995	367.392	398.017	396.392	722.494	731.494	700.869	651.794	0.000390363	FALSE
hsa-miR-199a-5p	305	181	232	579	485	483	195	158	228	644	777	832	424.917	829.995	869.495	849.995	367.392	398.017	396.392	722.494	731.494	700.869	651.794	0.0357872	FALSE
hsa-miR-199b-5p	410	401	372	571	720	597	357	316	316	581	374	460	456.25	829.995	869.495	849.995	367.392	398.017	396.392	722.494	731.494	700.869	651.794	0.0155503	FALSE
hsa-miR-19a	482	378	431	514	560	491	442	393	504	725	798	812	544.167	829.995	869.495	849.995	367.392	398.017	396.392	722.494	731.494	700.869	651.794	0.183751	FALSE
hsa-miR-19b	249	263	256	386	497	394	473	359	493	327	338	330	363.75	829.995	869.495	849.995	367.392	398.017	396.392	722.494	731.494	700.869	651.794	0.000345488	FALSE
hsa-miR-200a	3852	3070	3958	3370	2608	3083	3209	2478	3688	657	591	703	2605.58	829.995	869.495	849.995	367.392	398.017	396.392	722.494	731.494	700.869	651.794	0.000204429	FALSE
hsa-miR-200b	6657	5266	7706	5556	4166	5120	5636	4129	6109	3806	4154	4148	5204.42	829.995	869.495	849.995	367.392	398.017	396.392	722.494	731.494	700.869	651.794	8.72866e-10	TRUE
hsa-miR-200c	886	740	1032	993	910	945	834	761	907	258	270	246	731.833	829.995	869.495	849.995	367.392	398.017	396.392	722.494	731.494	700.869	651.794	0.499022	FALSE
hsa-miR-202	378	631	641	667	833	823	171	229	192	285	398	315	463.583	829.995	869.495	849.995	367.392	398.017	396.392	722.494	731.494	700.869	651.794	0.0768899	FALSE
hsa-miR-203	264	268	335	297	345	383	245	267	273	160	126	189	262.667	829.995	869.495	849.995	367.392	398.017	396.392	722.494	731.494	700.869	651.794	8.23885e-06	FALSE
hsa-miR-204	405	385	536	595	574	448	351	299	351	520	532	380	448	829.995	869.495	849.995	367.392	398.017	396.392	722.494	731.494	700.869	651.794	0.00740095	FALSE
hsa-miR-205	354	366	379	502	523	473	296	251	281	10	14	12	288.417	829.995	869.495	849.995	367.392	398.017	396.392	722.494	731.494	700.869	651.794	0.00047041	FALSE
hsa-miR-206	569	702	690	553	664	779	532	602	638	58	90	75	496	829.995	869.495	849.995	367.392	398.017	396.392	722.494	731.494	700.869	651.794	0.159495	FALSE
hsa-miR-208	295	386	324	428	530	559	289	309	259	861	1253	1104	549.75	829.995	869.495	849.995	367.392	398.017	396.392	722.494	731.494	700.869	651.794	0.436421	FALSE
hsa-miR-208b	50	61	38	55	77	66	10	10	9				41.7778	829.995	869.495	849.995	367.392	398.017	396.392	722.494	731.494	700.869	651.794	1.64746e-07	FALSE
hsa-miR-20a	429	335	329	622	590	597	497	433	481	761	904	901	573.25	829.995	869.495	849.995	367.392	398.017	396.392	722.494	731.494	700.869	651.794	0.38709	FALSE
hsa-miR-20b	347	363	383	447	468	429	367	407	620	35	32	33	327.583	829.995	869.495	849.995	367.392	398.017	396.392	722.494	731.494	700.869	651.794	0.00147358	FALSE
hsa-miR-21	265	325	250	304	444	399	314	320	320	3694	3255	3289	1098.25	829.995	869.495	849.995	367.392	398.017	396.392	722.494	731.494	700.869	651.794	0.35768	FALSE
hsa-miR-210	20486	12922	19340	14644	10482	14604	13402	7589	10880	17352	14383	14239	14193.6	829.995	869.495	849.995	367.392	398.017	396.392	722.494	731.494	700.869	651.794	1.06946e-09	TRUE
hsa-miR-211	327	302	350	551	477	483	372	368	312	6	10	10	297.333	829.995	869.495	849.995	367.392	398.017	396.392	722.494	731.494	700.869	651.794	0.00064125	FALSE
hsa-miR-212	683	849	658	836	739	882	613	677	666	363	286	245	624.75	829.995	869.495	849.995	367.392	398.017	396.392	722.494	731.494	700.869	651.794	0.775425	FALSE
hsa-miR-214	4752	4827	4573	4623	4948	4802	3356	3268	3558	617	454	387	3347.08	829.995	869.495	849.995	367.392	398.017	396.392	722.494	731.494	700.869	651.794	0.000319955	TRUE
hsa-miR-215	313	279	334	324	353	336	322	297	344	443	402	436	348.583	829.995	869.495	849.995	367.392	398.017	396.392	722.494	731.494	700.869	651.794	9.71944e-05	FALSE
hsa-miR-216a	16774	10210	16994	6622	4361	6264	6750	4303	6295	4541	4023	3896	7586.08	829.995	869.495	849.995	367.392	398.017	396.392	722.494	731.494	700.869	651.794	0.00030311	TRUE
hsa-miR-216b	105	59	96	55	49	62	9	9	9				50.3333	829.995	869.495	849.995	367.392	398.017	396.392	722.494	731.494	700.869	651.794	2.1832e-07	FALSE
hsa-miR-217	4218	3196	4170	3188	2383	2678	3312	2508	3633	7032	6185	5128	3969.25	829.995	869.495	849.995	367.392	398.017	396.392	722.494	731.494	700.869	651.794	2.21507e-06	TRUE
hsa-miR-218	652	710	815	495	601	707	572	604	539	163	177	148	515.25	829.995	869.495	849.995	367.392	398.017	396.392	722.494	731.494	700.869	651.794	0.175236	FALSE
hsa-miR-219-1-3p	66	80	72	92	111	111	5	3	4				60.4444	829.995	869.495	849.995	367.392	398.017	396.392	722.494	731.494	700.869	651.794	3.04322e-07	FALSE
hsa-miR-219-2-3p	356	321	293	450	459	438	128	142	158				305	829.995	869.495	849.995	367.392	398.017	396.392	722.494	731.494	700.869	651.794	0.00065906	FALSE
hsa-miR-219-5p	2263	1692	2754	1812	1798	1783	1636	1088	1523	285	187	262	1423.58	829.995	869.495	849.995	367.392	398.017	396.392	722.494	731.494	700.869	651.794	0.0125167	FALSE
hsa-miR-22	64689	64714	64733	63843	63814	63862	59266	59310	59335	9081	9898	9051	49299.7	829.995	869.495	849.995	367.392	398.017	396.392	722.494	731.494	700.869	651.794	9.10238e-06	TRUE
hsa-miR-220	1430	1384	1386	1334	1353	1337	921	819	870	277	306	291	975.667	829.995	869.495	849.995	367.392	398.017	396.392	722.494	731.494	700.869	651.794	0.0676591	FALSE
hsa-miR-220b	59	66	55	44	62	54	9	9	9				40.7778	829.995	869.495	849.995	367.392	398.017	396.392	722.494	731.494	700.869	651.794	1.58974e-07	FALSE
hsa-miR-220c	105	102	61	132	115	72	8	5	12				68	829.995	869.495	849.995	367.392	398.017	396.392	722.494	731.494	700.869	651.794	3.83334e-07	FALSE
hsa-miR-221	498	530	712	765	615	641	662	561	597	246	227	265	526.583	829.995	869.495	849.995	367.392	398.017	396.392	722.494	731.494	700.869	651.794	0.16018	FALSE
hsa-miR-222	72	71	70	26	19	32	15	16	9	404	340	275	112.417	829.995	869.495	849.995	367.392	398.017	396.392	722.494	731.494	700.869	651.794	9.32731e-07	FALSE
hsa-miR-223	5657	5605	5746	5377	5912	5491	3082	3095	3016	304	259	245	3649.08	829.995	869.495	849.995	367.392	398.017	396.392	722.494	731.494	700.869	651.794	0.00109312	FALSE
hsa-miR-224	69	74	72	116	132	100	79	48	64	176	183	203	109.667	829.995	869.495	849.995	367.392	398.017	396.392	722.494	731.494	700.869	651.794	4.13703e-08	FALSE
hsa-miR-23a	277	367	311	311	297	399	331	318	406	959	781	785	461.833	829.995	869.495	849.995	367.392	398.017	396.392	722.494	731.494	700.869	651.794	0.070052	FALSE
hsa-miR-23b	330	309	432	579	561	579	654	691	466	1469	1440	1436	745.5	829.995	869.495	849.995	367.392	398.017	396.392	722.494	731.494	700.869	651.794	0.562207	FALSE
hsa-miR-24	499	481	336	299	295	320	368	286	332	1435	1073	1080	567	829.995	869.495	849.995	367.392	398.017	396.392	722.494	731.494	700.869	651.794	0.566218	FALSE
hsa-miR-25	54946	47958	62629	36552	30165	33706	45761	39986	50316				44668.8	829.995	869.495	849.995	367.392	398.017	396.392	722.494	731.494	700.869	651.794	1.11783e-09	TRUE
hsa-miR-26a	714	678	936	1041	971	881	801	717	837	3063	2483	2547	1305.75	829.995	869.495	849.995	367.392	398.017	396.392	722.494	731.494	700.869	651.794	0.0381962	FALSE
hsa-miR-26b	196	217	207	387	406	368	226	255	354	1708	1722	1630	639.667	829.995	869.495	849.995	367.392	398.017	396.392	722.494	731.494	700.869	651.794	0.9569	FALSE
hsa-miR-27a	767	731	497	691	536	810	930	796	904	530	514	436	678.5	829.995	869.495	849.995	367.392	398.017	396.392	722.494	731.494	700.869	651.794	0.748733	FALSE
hsa-miR-27b	3609	3674	3555	3962	4152	4206	2958	2929	2989	658	546	556	2816.17	829.995	869.495	849.995	367.392	398.017	396.392	722.494	731.494	700.869	651.794	0.000226861	FALSE
hsa-miR-28-3p	51	45	57	85	69	53	9	9	9				43	829.995	869.495	849.995	367.392	398.017	396.392	722.494	731.494	700.869	651.794	1.71601e-07	FALSE
hsa-miR-28-5p	1468	1465	1499	1851	1925	1781	1279	1236	1305	567	789	724	1324.08	829.995	869.495	849.995	367.392	398.017	396.392	722.494	731.494	700.869	651.794	0.000473795	FALSE
hsa-miR-296-3p	823	697	811	600	565	736	323	313	321				576.556	829.995	869.495	849.995	367.392	398.017	396.392	722.494	731.494	700.869	651.794	0.455929	FALSE
hsa-miR-297	421	375	400	513	656	609	306	338	341				439.889	829.995	869.495	849.995	367.392	398.017	396.392	722.494	731.494	700.869	651.794	0.0182156	FALSE
hsa-miR-298	141	164	118	104	95	119	112	123	100				119.556	829.995	869.495	849.995	367.392	398.017	396.392	722.494	731.494	700.869	651.794	9.49154e-07	FALSE
hsa-miR-299-3p	486	445	441	556	527	610	367	388	349	39	31	46	357.083	829.995	869.495	849.995	367.392	398.017	396.392	722.494	731.494	700.869	651.794	0.00437661	FALSE
hsa-miR-299-5p	380	352	320	503	486	482	249	208	280	173	112	143	307.333	829.995	869.495	849.995	367.392	398.017	396.392	722.494	731.494	700.869	651.794	0.00019576	FALSE
hsa-miR-29a	257	203	154	412	397	381	388	376	321	4691	4095	3287	1246.83	829.995	869.495	849.995	367.392	398.017	396.392	722.494	731.494	700.869	651.794	0.313425	FALSE
hsa-miR-29b	30747	27611	32642	26822	22451	26506	27082	24183	27321	2816	3226	2791	21183.2	829.995	869.495	849.995	367.392	398.017	396.392	722.494	731.494	700.869	651.794	3.18645e-05	TRUE
hsa-miR-29c	615	637	534	627	619	676	429	501	512	2791	502	385	735.667	829.995	869.495	849.995	367.392	398.017	396.392	722.494	731.494	700.869	651.794	0.715923	FALSE
hsa-miR-300	55	54	34	165	218	258	9	9	9				90.1111	829.995	869.495	849.995	367.392	398.017	396.392	722.494	731.494	700.869	651.794	1.58249e-06	FALSE
hsa-miR-301a	222	222	207	282	392	333	171	183	255	229	233	246	247.917	829.995	869.495	849.995	367.392	398.017	396.392	722.494	731.494	700.869	651.794	3.65623e-06	FALSE
hsa-miR-301b	364	361	324	414	471	517	198	236	184				341	829.995	869.495	849.995	367.392	398.017	396.392	722.494	731.494	700.869	651.794	0.00122866	FALSE
hsa-miR-302a	379	456	392	401	443	548	429	417	444	175	108	141	361.083	829.995	869.495	849.995	367.392	398.017	396.392	722.494	731.494	700.869	651.794	0.0010864	FALSE
hsa-miR-302b	814	1174	880	958	910	1051	666	717	758	36	44	29	669.75	829.995	869.495	849.995	367.392	398.017	396.392	722.494	731.494	700.869	651.794	0.905181	FALSE
hsa-miR-302c	567	605	542	529	436	560	412	430	367	10	14	12	373.667	829.995	869.495	849.995	367.392	398.017	396.392	722.494	731.494	700.869	651.794	0.00994222	FALSE
hsa-miR-302d	230	268	235	322	390	344	186	202	173	31	39	23	203.583	829.995	869.495	849.995	367.392	398.017	396.392	722.494	731.494	700.869	651.794	5.67344e-06	FALSE
hsa-miR-30a	517	532	503	534	707	775	418	341	378	1840	1533	1577	804.583	829.995	869.495	849.995	367.392	398.017	396.392	722.494	731.494	700.869	651.794	0.424219	FALSE
hsa-miR-30b	396	389	427	473	553	525	467	375	398	1502	1622	1316	703.583	829.995	869.495	849.995	367.392	398.017	396.392	722.494	731.494	700.869	651.794	0.764347	FALSE
hsa-miR-30c	1149	1387	1333	1603	1554	1442	1073	1074	1297	1292	1167	986	1279.75	829.995	869.495	849.995	367.392	398.017	396.392	722.494	731.494	700.869	651.794	9.43599e-07	FALSE
hsa-miR-30d	9714	9157	9123	8187	8380	7087	5102	4916	5025	2412	2096	2033	6102.67	829.995	869.495	849.995	367.392	398.017	396.392	722.494	731.494	700.869	651.794	2.0595e-05	TRUE
hsa-miR-30e	543	425	472	557	566	500	372	347	330	242	262	220	403	829.995	869.495	849.995	367.392	398.017	396.392	722.494	731.494	700.869	651.794	0.00284696	FALSE
hsa-miR-31	26393	15441	26353	17084	11677	15895	20961	16206	28639	9104	9314	9352	17201.6	829.995	869.495	849.995	367.392	398.017	396.392	722.494	731.494	700.869	651.794	1.04921e-06	TRUE
hsa-miR-32	407	329	423	413	717	573	321	300	316	10	17	23	320.75	829.995	869.495	849.995	367.392	398.017	396.392	722.494	731.494	700.869	651.794	0.00232633	FALSE
hsa-miR-320	1071	1179	1140	573	577	593	804	618	701	792	633	561	770.167	829.995	869.495	849.995	367.392	398.017	396.392	722.494	731.494	700.869	651.794	0.24152	FALSE
hsa-miR-323-3p	1578	1490	1064	1184	1199	1303	864	868	916	126	148	104	903.667	829.995	869.495	849.995	367.392	398.017	396.392	722.494	731.494	700.869	651.794	0.187149	FALSE
hsa-miR-323-5p	1747	1772	1725	1395	1305	1476	522	409	355				1189.56	829.995	869.495	849.995	367.392	398.017	396.392	722.494	731.494	700.869	651.794	0.0208252	FALSE
hsa-miR-324-3p	115	213	194	189	166	244	97	131	117	443	384	305	216.5	829.995	869.495	849.995	367.392	398.017	396.392	722.494	731.494	700.869	651.794	5.47222e-06	FALSE
hsa-miR-324-5p	2837	2872	2782	3269	3283	3317	1803	1846	1750	39	31	23	1987.67	829.995	869.495	849.995	367.392	398.017	396.392	722.494	731.494	700.869	651.794	0.00709318	FALSE
hsa-miR-326	481	419	389	630	485	552	382	301	294	101	108	116	354.833	829.995	869.495	849.995	367.392	398.017	396.392	722.494	731.494	700.869	651.794	0.00215635	FALSE
hsa-miR-328	995	876	986	1082	1022	1116	752	731	703	398	312	290	771.917	829.995	869.495	849.995	367.392	398.017	396.392	722.494	731.494	700.869	651.794	0.313735	FALSE
hsa-miR-329	279	273	280	386	356	421	206	227	184	43	42	55	229.333	829.995	869.495	849.995	367.392	398.017	396.392	722.494	731.494	700.869	651.794	1.57465e-05	FALSE
hsa-miR-330-3p	301	355	343	215	262	276	161	193	240				260.667	829.995	869.495	849.995	367.392	398.017	396.392	722.494	731.494	700.869	651.794	5.85856e-05	FALSE
hsa-miR-330-5p	20	27	24	104	73	103	20	36	28	5	14	9	38.5833	829.995	869.495	849.995	367.392	398.017	396.392	722.494	731.494	700.869	651.794	4.08567e-09	FALSE
hsa-miR-331-3p	1711	1780	1696	1954	2046	1762	837	840	865	128	128	110	1154.75	829.995	869.495	849.995	367.392	398.017	396.392	722.494	731.494	700.869	651.794	0.0684027	FALSE
hsa-miR-331-5p	121	138	125	127	119	110	14	12	9				86.1111	829.995	869.495	849.995	367.392	398.017	396.392	722.494	731.494	700.869	651.794	6.40435e-07	FALSE
hsa-miR-335	636	781	791	919	825	815	429	617	553	87	79	83	551.25	829.995	869.495	849.995	367.392	398.017	396.392	722.494	731.494	700.869	651.794	0.414131	FALSE
hsa-miR-337-3p	14	8	0	32	31	29	51	55	46				29.5556	829.995	869.495	849.995	367.392	398.017	396.392	722.494	731.494	700.869	651.794	1.20019e-07	FALSE
hsa-miR-337-5p	29	10	20	65	76	53	25	34	29	457	414	271	123.583	829.995	869.495	849.995	367.392	398.017	396.392	722.494	731.494	700.869	651.794	2.68491e-06	FALSE
hsa-miR-338-3p	327	291	326	409	359	391	274	351	309				337.444	829.995	869.495	849.995	367.392	398.017	396.392	722.494	731.494	700.869	651.794	0.000399542	FALSE
hsa-miR-338-5p	18	10	25	10	10	10	16	21	12	23	19	27	16.75	829.995	869.495	849.995	367.392	398.017	396.392	722.494	731.494	700.869	651.794	1.70782e-09	FALSE
hsa-miR-339-3p	563	462	617	659	792	755	232	285	241				511.778	829.995	869.495	849.995	367.392	398.017	396.392	722.494	731.494	700.869	651.794	0.180919	FALSE
hsa-miR-339-5p	361	358	413	526	543	583	453	358	419	61	88	59	351.833	829.995	869.495	849.995	367.392	398.017	396.392	722.494	731.494	700.869	651.794	0.00244746	FALSE
hsa-miR-33a	2537	2592	2720	2737	2999	3357	2160	1998	2079	111	133	122	1962.08	829.995	869.495	849.995	367.392	398.017	396.392	722.494	731.494	700.869	651.794	0.00383195	FALSE
hsa-miR-33b	222	245	268	501	630	607	121	154	122	413	330	337	329.167	829.995	869.495	849.995	367.392	398.017	396.392	722.494	731.494	700.869	651.794	0.00107985	FALSE
hsa-miR-340	74	57	66	33	38	28	25	34	41	362	332	304	116.167	829.995	869.495	849.995	367.392	398.017	396.392	722.494	731.494	700.869	651.794	7.09439e-07	FALSE
hsa-miR-342-3p	667	805	642	508	590	524	449	358	496				559.889	829.995	869.495	849.995	367.392	398.017	396.392	722.494	731.494	700.869	651.794	0.278393	FALSE
hsa-miR-342-5p	89	117	103	117	126	106	9	13	16	137	144	131	92.3333	829.995	869.495	849.995	367.392	398.017	396.392	722.494	731.494	700.869	651.794	2.41452e-08	FALSE
hsa-miR-345	345	337	338	496	555	464	252	268	300	192	162	154	321.917	829.995	869.495	849.995	367.392	398.017	396.392	722.494	731.494	700.869	651.794	0.000250902	FALSE
hsa-miR-346	398	489	457	397	435	414	250	305	371	7	10	5	294.833	829.995	869.495	849.995	367.392	398.017	396.392	722.494	731.494	700.869	651.794	0.00052494	FALSE
hsa-miR-34a	445	342	418	609	574	549	341	400	387	1029	927	847	572.333	829.995	869.495	849.995	367.392	398.017	396.392	722.494	731.494	700.869	651.794	0.43384	FALSE
hsa-miR-34b	28	40	52	50	39	61	35	43	26	249	142	179	78.6667	829.995	869.495	849.995	367.392	398.017	396.392	722.494	731.494	700.869	651.794	2.9602e-08	FALSE
hsa-miR-34c-3p	363	309	335	132	204	149	154	113	101				206.667	829.995	869.495	849.995	367.392	398.017	396.392	722.494	731.494	700.869	651.794	2.76889e-05	FALSE
hsa-miR-34c-5p	296	302	289	408	350	366	330	341	355	10	10	10	255.583	829.995	869.495	849.995	367.392	398.017	396.392	722.494	731.494	700.869	651.794	6.72748e-05	FALSE
hsa-miR-361-3p	2268	2257	2210	1679	1825	1523	391	586	519				1473.11	829.995	869.495	849.995	367.392	398.017	396.392	722.494	731.494	700.869	651.794	0.00739813	FALSE
hsa-miR-361-5p	470	443	457	499	546	619	312	348	276	242	192	229	386.083	829.995	869.495	849.995	367.392	398.017	396.392	722.494	731.494	700.869	651.794	0.00222336	FALSE
hsa-miR-362-3p	75	44	13	58	3	30	9	25	40				33	829.995	869.495	849.995	367.392	398.017	396.392	722.494	731.494	700.869	651.794	1.33282e-07	FALSE
hsa-miR-362-5p	263	416	286	314	289	331	232	254	174	7	10	4	215	829.995	869.495	849.995	367.392	398.017	396.392	722.494	731.494	700.869	651.794	1.35022e-05	FALSE
hsa-miR-363	329	290	331	507	444	356	257	269	299	63	54	73	272.667	829.995	869.495	849.995	367.392	398.017	396.392	722.494	731.494	700.869	651.794	8.90525e-05	FALSE
hsa-miR-367	1704	1966	1836	638	600	679	589	579	636	1215	1036	1309	1065.58	829.995	869.495	849.995	367.392	398.017	396.392	722.494	731.494	700.869	651.794	0.039805	FALSE
hsa-miR-369-3p	350	310	269	395	455	479	293	279	260	8	10	6	259.5	829.995	869.495	849.995	367.392	398.017	396.392	722.494	731.494	700.869	651.794	0.000121296	FALSE
hsa-miR-369-5p	380	334	323	505	521	488	226	256	329	10	10	10	282.667	829.995	869.495	849.995	367.392	398.017	396.392	722.494	731.494	700.869	651.794	0.000424094	FALSE
hsa-miR-370	947	671	820	605	647	603	430	402	484	221	196	159	515.417	829.995	869.495	849.995	367.392	398.017	396.392	722.494	731.494	700.869	651.794	0.19684	FALSE
hsa-miR-371-3p	391	399	317	405	400	447	309	310	249				358.556	829.995	869.495	849.995	367.392	398.017	396.392	722.494	731.494	700.869	651.794	0.000910227	FALSE
hsa-miR-371-5p	1108	882	960	498	471	470	254	306	246	10	10	10	435.417	829.995	869.495	849.995	367.392	398.017	396.392	722.494	731.494	700.869	651.794	0.137672	FALSE
hsa-miR-372	335	280	264	324	326	323	360	361	379	12	10	14	249	829.995	869.495	849.995	367.392	398.017	396.392	722.494	731.494	700.869	651.794	4.72184e-05	FALSE
hsa-miR-373	722	700	718	830	774	702	659	655	700	45	49	54	550.667	829.995	869.495	849.995	367.392	398.017	396.392	722.494	731.494	700.869	651.794	0.404075	FALSE
hsa-miR-374a	295	284	286	374	470	468	302	230	181	10	10	10	243.333	829.995	869.495	849.995	367.392	398.017	396.392	722.494	731.494	700.869	651.794	7.07109e-05	FALSE
hsa-miR-374b	688	676	405	462	655	669	362	361	345				513.667	829.995	869.495	849.995	367.392	398.017	396.392	722.494	731.494	700.869	651.794	0.127893	FALSE
hsa-miR-375	977	892	1103	831	680	730	944	685	788	138	112	93	664.417	829.995	869.495	849.995	367.392	398.017	396.392	722.494	731.494	700.869	651.794	0.925186	FALSE
hsa-miR-376a	308	434	373	508	500	424	296	353	240	53	63	81	302.75	829.995	869.495	849.995	367.392	398.017	396.392	722.494	731.494	700.869	651.794	0.000364284	FALSE
hsa-miR-376b	189	332	275	259	351	348	250	347	369	10	10	10	229.167	829.995	869.495	849.995	367.392	398.017	396.392	722.494	731.494	700.869	651.794	2.31829e-05	FALSE
hsa-miR-376c	26	19	34	39	39	39	8	4	5				23.6667	829.995	869.495	849.995	367.392	398.017	396.392	722.494	731.494	700.869	651.794	1.03323e-07	FALSE
hsa-miR-377	257	409	333	452	334	355	272	250	324	11	12	10	251.583	829.995	869.495	849.995	367.392	398.017	396.392	722.494	731.494	700.869	651.794	6.94387e-05	FALSE
hsa-miR-378	70	62	62	12	10	11	58	51	55	12	10	14	35.5833	829.995	869.495	849.995	367.392	398.017	396.392	722.494	731.494	700.869	651.794	3.27462e-09	FALSE
hsa-miR-379	299	312	267	449	490	427	296	322	306	28	60	44	275	829.995	869.495	849.995	367.392	398.017	396.392	722.494	731.494	700.869	651.794	0.000131773	FALSE
hsa-miR-380	277	252	242	563	466	471	242	203	219	10	14	12	247.583	829.995	869.495	849.995	367.392	398.017	396.392	722.494	731.494	700.869	651.794	0.000141927	FALSE
hsa-miR-381	457	323	477	475	519	383	520	478	472	10	7	10	344.25	829.995	869.495	849.995	367.392	398.017	396.392	722.494	731.494	700.869	651.794	0.00338516	FALSE
hsa-miR-382	423	467	385	507	534	553	252	328	360	330	293	224	388	829.995	869.495	849.995	367.392	398.017	396.392	722.494	731.494	700.869	651.794	0.00125672	FALSE
hsa-miR-383	318	270	354	491	444	403	322	341	398	67	79	92	298.25	829.995	869.495	849.995	367.392	398.017	396.392	722.494	731.494	700.869	651.794	0.000187816	FALSE
hsa-miR-384	1594	1543	1734	1580	1500	1669	1114	1135	1080	39	32	45	1088.75	829.995	869.495	849.995	367.392	398.017	396.392	722.494	731.494	700.869	651.794	0.0755356	FALSE
hsa-miR-409-5p	254	279	335	410	421	431	236	233	250	132	111	97	265.75	829.995	869.495	849.995	367.392	398.017	396.392	722.494	731.494	700.869	651.794	3.02168e-05	FALSE
hsa-miR-410	309	261	364	418	421	372	164	203	214	32	31	34	235.25	829.995	869.495	849.995	367.392	398.017	396.392	722.494	731.494	700.869	651.794	3.30172e-05	FALSE
hsa-miR-411	77	138	123	214	158	143	17	2	33	209	286	269	139.083	829.995	869.495	849.995	367.392	398.017	396.392	722.494	731.494	700.869	651.794	3.35565e-07	FALSE
hsa-miR-412	385	305	317	396	372	346	240	249	270	24	28	26	246.5	829.995	869.495	849.995	367.392	398.017	396.392	722.494	731.494	700.869	651.794	3.81517e-05	FALSE
hsa-miR-421	127	151	127	127	117	122	60	61	59	1412	1571	1460	449.5	829.995	869.495	849.995	367.392	398.017	396.392	722.494	731.494	700.869	651.794	0.363972	FALSE
hsa-miR-422a	363	389	400	508	379	379	377	372	323	327	318	291	368.833	829.995	869.495	849.995	367.392	398.017	396.392	722.494	731.494	700.869	651.794	0.000214033	FALSE
hsa-miR-423-3p	2760	2849	2646	2733	2865	2897	1831	1928	2002	68	57	80	1893	829.995	869.495	849.995	367.392	398.017	396.392	722.494	731.494	700.869	651.794	0.00535586	FALSE
hsa-miR-423-5p	1069	1127	1029	1484	1156	1310	6099	5844	6301				2824.33	829.995	869.495	849.995	367.392	398.017	396.392	722.494	731.494	700.869	651.794	0.0174086	FALSE
hsa-miR-424	896	933	915	1103	983	1148	973	952	993	88	75	63	760.167	829.995	869.495	849.995	367.392	398.017	396.392	722.494	731.494	700.869	651.794	0.486293	FALSE
hsa-miR-425	21	36	36	191	198	131	55	56	51	466	470	609	193.333	829.995	869.495	849.995	367.392	398.017	396.392	722.494	731.494	700.869	651.794	7.2317e-05	FALSE
hsa-miR-429	275	240	298	440	385	411	295	334	295	10	10	10	250.25	829.995	869.495	849.995	367.392	398.017	396.392	722.494	731.494	700.869	651.794	6.61297e-05	FALSE
hsa-miR-431	428	469	444	574	595	636	365	413	381	101	122	111	386.583	829.995	869.495	849.995	367.392	398.017	396.392	722.494	731.494	700.869	651.794	0.00614883	FALSE
hsa-miR-432	360	334	308	394	443	312	209	262	247	363	325	281	319.833	829.995	869.495	849.995	367.392	398.017	396.392	722.494	731.494	700.869	651.794	4.49882e-05	FALSE
hsa-miR-433	358	305	337	342	336	344	222	278	308	10	10	10	238.333	829.995	869.495	849.995	367.392	398.017	396.392	722.494	731.494	700.869	651.794	3.04594e-05	FALSE
hsa-miR-448	352	320	316	436	525	443	332	310	326	57	58	59	294.5	829.995	869.495	849.995	367.392	398.017	396.392	722.494	731.494	700.869	651.794	0.000238676	FALSE
hsa-miR-449a	484	721	482	510	554	518	346	354	305	46	62	34	368	829.995	869.495	849.995	367.392	398.017	396.392	722.494	731.494	700.869	651.794	0.00764789	FALSE
hsa-miR-449b	1575	1469	1702	1451	1414	1443	1369	1063	1574				1451.11	829.995	869.495	849.995	367.392	398.017	396.392	722.494	731.494	700.869	651.794	1.59829e-07	FALSE
hsa-miR-450a	409	339	363	521	471	499	363	345	372	47	55	40	318.667	829.995	869.495	849.995	367.392	398.017	396.392	722.494	731.494	700.869	651.794	0.000759306	FALSE
hsa-miR-450b-3p	78	80	51	97	66	81	36	25	31				60.5556	829.995	869.495	849.995	367.392	398.017	396.392	722.494	731.494	700.869	651.794	2.48686e-07	FALSE
hsa-miR-450b-5p	83	113	95	20	30	10	110	92	128				75.6667	829.995	869.495	849.995	367.392	398.017	396.392	722.494	731.494	700.869	651.794	4.23057e-07	FALSE
hsa-miR-451	423	404	429	606	490	454	855	595	850	3049	2357	2363	1072.92	829.995	869.495	849.995	367.392	398.017	396.392	722.494	731.494	700.869	651.794	0.20611	FALSE
hsa-miR-452	128	134	198	113	111	108	34	36	31	201	218	177	124.083	829.995	869.495	849.995	367.392	398.017	396.392	722.494	731.494	700.869	651.794	8.9304e-08	FALSE
hsa-miR-453	463	393	415	515	569	561	455	419	452	10	10	10	356	829.995	869.495	849.995	367.392	398.017	396.392	722.494	731.494	700.869	651.794	0.00510594	FALSE
hsa-miR-454	88	69	60	78	76	73	6	9	9				52	829.995	869.495	849.995	367.392	398.017	396.392	722.494	731.494	700.869	651.794	2.21132e-07	FALSE
hsa-miR-455-3p	156	179	133	48	52	56	23	23	23	607	896	855	254.25	829.995	869.495	849.995	367.392	398.017	396.392	722.494	731.494	700.869	651.794	0.00523364	FALSE
hsa-miR-455-5p	4	8	6	1	6	10	9	14	9				7.44444	829.995	869.495	849.995	367.392	398.017	396.392	722.494	731.494	700.869	651.794	7.06212e-08	FALSE
hsa-miR-483-3p	9	37	64	121	107	114	67	77	73				74.3333	829.995	869.495	849.995	367.392	398.017	396.392	722.494	731.494	700.869	651.794	3.75383e-07	FALSE
hsa-miR-483-5p	285	258	232	241	245	252	191	149	141	485	650	580	309.083	829.995	869.495	849.995	367.392	398.017	396.392	722.494	731.494	700.869	651.794	0.000491169	FALSE
hsa-miR-484	593	461	412	589	524	666	197	157	177	842	889	891	533.167	829.995	869.495	849.995	367.392	398.017	396.392	722.494	731.494	700.869	651.794	0.28135	FALSE
hsa-miR-485-3p	281	286	331	356	401	322	271	287	315	2	10	6	239	829.995	869.495	849.995	367.392	398.017	396.392	722.494	731.494	700.869	651.794	3.38168e-05	FALSE
hsa-miR-485-5p	257	296	337	415	369	544	248	201	208	25	25	26	245.917	829.995	869.495	849.995	367.392	398.017	396.392	722.494	731.494	700.869	651.794	7.39821e-05	FALSE
hsa-miR-486-3p	218	223	227	139	145	184	75	93	88				154.667	829.995	869.495	849.995	367.392	398.017	396.392	722.494	731.494	700.869	651.794	3.49599e-06	FALSE
hsa-miR-486-5p	641	771	767	624	679	732	137	108	165	1126	1072	1143	663.75	829.995	869.495	849.995	367.392	398.017	396.392	722.494	731.494	700.869	651.794	0.931047	FALSE
hsa-miR-487a	154	197	223	275	257	336	63	56	77	899	756	763	338	829.995	869.495	849.995	367.392	398.017	396.392	722.494	731.494	700.869	651.794	0.0139931	FALSE
hsa-miR-487b	6309	6261	6120	7969	7769	7973	3064	3098	2866	590	694	672	4448.75	829.995	869.495	849.995	367.392	398.017	396.392	722.494	731.494	700.869	651.794	0.00108808	FALSE
hsa-miR-488	66	69	82	86	131	158	9	9	9	212	229	193	104.417	829.995	869.495	849.995	367.392	398.017	396.392	722.494	731.494	700.869	651.794	7.65383e-08	FALSE
hsa-miR-489	300	220	298	296	348	309	148	117	204	608	655	624	343.917	829.995	869.495	849.995	367.392	398.017	396.392	722.494	731.494	700.869	651.794	0.00196775	FALSE
hsa-miR-490-3p	4787	4929	4618	3604	3281	3564	1312	1485	1337	167	185	102	2447.58	829.995	869.495	849.995	367.392	398.017	396.392	722.494	731.494	700.869	651.794	0.0106061	FALSE
hsa-miR-490-5p	40	42	37	87	70	52	9	9	9				39.4444	829.995	869.495	849.995	367.392	398.017	396.392	722.494	731.494	700.869	651.794	1.58341e-07	FALSE
hsa-miR-491-3p	292	204	176	218	278	222	56	73	76				177.222	829.995	869.495	849.995	367.392	398.017	396.392	722.494	731.494	700.869	651.794	1.02241e-05	FALSE
hsa-miR-491-5p	469	434	445	546	562	641	958	822	972	73	82	65	505.75	829.995	869.495	849.995	367.392	398.017	396.392	722.494	731.494	700.869	651.794	0.246723	FALSE
hsa-miR-492	217	232	201	366	377	408	165	238	243	223	310	266	270.5	829.995	869.495	849.995	367.392	398.017	396.392	722.494	731.494	700.869	651.794	1.1097e-05	FALSE
hsa-miR-493	151	164	214	201	202	186	85	106	74	367	326	285	196.75	829.995	869.495	849.995	367.392	398.017	396.392	722.494	731.494	700.869	651.794	1.66075e-06	FALSE
hsa-miR-494	143	120	143	232	237	242	417	524	471	1959	1921	1889	691.5	829.995	869.495	849.995	367.392	398.017	396.392	722.494	731.494	700.869	651.794	0.880138	FALSE
hsa-miR-495	252	236	297	274	328	243	138	202	183	26	21	31	185.917	829.995	869.495	849.995	367.392	398.017	396.392	722.494	731.494	700.869	651.794	2.09779e-06	FALSE
hsa-miR-496	58	57	58	60	71	66	13	13	12	85	75	66	52.8333	829.995	869.495	849.995	367.392	398.017	396.392	722.494	731.494	700.869	651.794	5.18153e-09	FALSE
hsa-miR-497	522	573	598	661	717	597	499	466	447	184	172	160	466.333	829.995	869.495	849.995	367.392	398.017	396.392	722.494	731.494	700.869	651.794	0.0482179	FALSE
hsa-miR-498	2834	2654	2554	2522	2294	2310	1635	1769	1523	93	98	95	1698.42	829.995	869.495	849.995	367.392	398.017	396.392	722.494	731.494	700.869	651.794	0.00851633	FALSE
hsa-miR-499-3p	2	4	6	10	21	16	12	9	9				9.88889	829.995	869.495	849.995	367.392	398.017	396.392	722.494	731.494	700.869	651.794	7.46281e-08	FALSE
hsa-miR-499-5p	93	106	86	143	80	120	15	12	9	41	38	39	65.1667	829.995	869.495	849.995	367.392	398.017	396.392	722.494	731.494	700.869	651.794	1.02281e-08	FALSE
hsa-miR-500	39	50	46	53	69	59	2	10	18	45	63	51	42.0833	829.995	869.495	849.995	367.392	398.017	396.392	722.494	731.494	700.869	651.794	3.69298e-09	FALSE
hsa-miR-501-3p	160	153	124	128	127	79	103	91	98				118.111	829.995	869.495	849.995	367.392	398.017	396.392	722.494	731.494	700.869	651.794	9.57246e-07	FALSE
hsa-miR-501-5p	370	359	339	504	470	474	349	345	293	57	44	30	302.833	829.995	869.495	849.995	367.392	398.017	396.392	722.494	731.494	700.869	651.794	0.000421966	FALSE
hsa-miR-502-3p	157	93	122	137	184	123	26	16	36				99.3333	829.995	869.495	849.995	367.392	398.017	396.392	722.494	731.494	700.869	651.794	9.29832e-07	FALSE
hsa-miR-502-5p	344	382	381	420	466	415	359	372	361	8	7	10	293.75	829.995	869.495	849.995	367.392	398.017	396.392	722.494	731.494	700.869	651.794	0.000394162	FALSE
hsa-miR-503	394	351	424	493	517	422	226	214	265	52	59	45	288.5	829.995	869.495	849.995	367.392	398.017	396.392	722.494	731.494	700.869	651.794	0.000307073	FALSE
hsa-miR-504	396	417	472	433	407	393	293	252	342	10	10	10	286.25	829.995	869.495	849.995	367.392	398.017	396.392	722.494	731.494	700.869	651.794	0.000337721	FALSE
hsa-miR-505	292	240	337	466	520	538	237	202	160	16	14	12	252.833	829.995	869.495	849.995	367.392	398.017	396.392	722.494	731.494	700.869	651.794	0.000191602	FALSE
hsa-miR-506	397	410	465	537	580	508	362	367	333	43	36	50	340.667	829.995	869.495	849.995	367.392	398.017	396.392	722.494	731.494	700.869	651.794	0.00221436	FALSE
hsa-miR-507	525	409	456	551	534	566	473	408	467	36	49	23	374.75	829.995	869.495	849.995	367.392	398.017	396.392	722.494	731.494	700.869	651.794	0.00726237	FALSE
hsa-miR-508-3p	373	417	317	497	475	521	363	321	312	10	5	7	301.5	829.995	869.495	849.995	367.392	398.017	396.392	722.494	731.494	700.869	651.794	0.000731296	FALSE
hsa-miR-508-5p	187	182	155	191	167	210	285	327	238				215.778	829.995	869.495	849.995	367.392	398.017	396.392	722.494	731.494	700.869	651.794	1.56311e-05	FALSE
hsa-miR-509-3-5p	69	44	57	151	146	166	21	18	23				77.2222	829.995	869.495	849.995	367.392	398.017	396.392	722.494	731.494	700.869	651.794	5.59932e-07	FALSE
hsa-miR-509-3p	279	335	320	308	354	429	385	352	307	53	51	50	268.583	829.995	869.495	849.995	367.392	398.017	396.392	722.494	731.494	700.869	651.794	6.12687e-05	FALSE
hsa-miR-509-5p	130	183	189	184	187	131	6	5	5				113.333	829.995	869.495	849.995	367.392	398.017	396.392	722.494	731.494	700.869	651.794	2.00666e-06	FALSE
hsa-miR-510	327	308	352	529	459	473	327	317	288	92	108	100	306.667	829.995	869.495	849.995	367.392	398.017	396.392	722.494	731.494	700.869	651.794	0.000244855	FALSE
hsa-miR-511	438	361	350	613	457	583	397	397	378	71	95	83	351.917	829.995	869.495	849.995	367.392	398.017	396.392	722.494	731.494	700.869	651.794	0.00223284	FALSE
hsa-miR-512-3p	361	364	421	436	362	334	229	319	269	12	18	12	261.417	829.995	869.495	849.995	367.392	398.017	396.392	722.494	731.494	700.869	651.794	0.000101536	FALSE
hsa-miR-512-5p	585	637	792	692	656	776	513	477	516	67	39	53	483.583	829.995	869.495	849.995	367.392	398.017	396.392	722.494	731.494	700.869	651.794	0.143739	FALSE
hsa-miR-513-3p	166	157	148	147	163	155	9	9	9				107	829.995	869.495	849.995	367.392	398.017	396.392	722.494	731.494	700.869	651.794	1.40704e-06	FALSE
hsa-miR-513-5p	97	85	91	201	299	297	68	77	79	8	7	10	109.917	829.995	869.495	849.995	367.392	398.017	396.392	722.494	731.494	700.869	651.794	1.95297e-07	FALSE
hsa-miR-514	305	392	318	333	321	384	328	294	278	14	12	10	249.083	829.995	869.495	849.995	367.392	398.017	396.392	722.494	731.494	700.869	651.794	4.75881e-05	FALSE
hsa-miR-515-3p	295	305	376	485	393	456	398	319	359	10	10	9	284.583	829.995	869.495	849.995	367.392	398.017	396.392	722.494	731.494	700.869	651.794	0.000304643	FALSE
hsa-miR-515-5p	282	204	178	303	396	245	182	126	145	19	20	18	176.5	829.995	869.495	849.995	367.392	398.017	396.392	722.494	731.494	700.869	651.794	2.39552e-06	FALSE
hsa-miR-516a-3p	479	367	514	634	539	694	444	494	432	259	263	291	450.833	829.995	869.495	849.995	367.392	398.017	396.392	722.494	731.494	700.869	651.794	0.01524	FALSE
hsa-miR-516a-5p	180	184	228	233	184	193	267	169	180	10	10	10	154	829.995	869.495	849.995	367.392	398.017	396.392	722.494	731.494	700.869	651.794	4.59654e-07	FALSE
hsa-miR-516b	329	363	361	329	344	443	321	331	280				344.556	829.995	869.495	849.995	367.392	398.017	396.392	722.494	731.494	700.869	651.794	0.000491408	FALSE
hsa-miR-517a	343	313	482	317	325	274	318	296	400	197	211	183	304.917	829.995	869.495	849.995	367.392	398.017	396.392	722.494	731.494	700.869	651.794	4.26854e-05	FALSE
hsa-miR-517c	296	303	239	383	464	370	259	292	232	45	46	42	247.583	829.995	869.495	849.995	367.392	398.017	396.392	722.494	731.494	700.869	651.794	3.54042e-05	FALSE
hsa-miR-518a-3p	454	440	534	507	570	708	431	319	394	9	10	10	365.5	829.995	869.495	849.995	367.392	398.017	396.392	722.494	731.494	700.869	651.794	0.00913039	FALSE
hsa-miR-518a-5p	827	819	805	843	931	978	596	493	504	74	66	59	582.917	829.995	869.495	849.995	367.392	398.017	396.392	722.494	731.494	700.869	651.794	0.60411	FALSE
hsa-miR-518b	3774	3790	3843	3316	3660	3354	2023	1981	2124	55	83	81	2340.33	829.995	869.495	849.995	367.392	398.017	396.392	722.494	731.494	700.869	651.794	0.004099	FALSE
hsa-miR-518c	252	250	288	355	319	288	195	244	185	13	17	10	201.333	829.995	869.495	849.995	367.392	398.017	396.392	722.494	731.494	700.869	651.794	5.35208e-06	FALSE
hsa-miR-518d-3p	380	433	405	489	552	530	373	392	368				435.778	829.995	869.495	849.995	367.392	398.017	396.392	722.494	731.494	700.869	651.794	0.00914163	FALSE
hsa-miR-518d-5p	407	512	461	535	537	582	322	379	395	50	38	63	356.75	829.995	869.495	849.995	367.392	398.017	396.392	722.494	731.494	700.869	651.794	0.00375219	FALSE
hsa-miR-518e	329	273	278	350	398	375	169	128	149	184	158	171	246.833	829.995	869.495	849.995	367.392	398.017	396.392	722.494	731.494	700.869	651.794	9.40524e-06	FALSE
hsa-miR-518f	442	335	308	430	468	400	273	307	378	10	11	9	280.917	829.995	869.495	849.995	367.392	398.017	396.392	722.494	731.494	700.869	651.794	0.000265265	FALSE
hsa-miR-519a	198	193	203	104	100	108	9	9	9	39	37	35	87	829.995	869.495	849.995	367.392	398.017	396.392	722.494	731.494	700.869	651.794	4.25937e-08	FALSE
hsa-miR-519b-3p	231	238	205	332	282	269	238	219	196	10	20	30	189.167	829.995	869.495	849.995	367.392	398.017	396.392	722.494	731.494	700.869	651.794	2.28723e-06	FALSE
hsa-miR-519b-5p	296	250	248	264	212	245	132	182	169				222	829.995	869.495	849.995	367.392	398.017	396.392	722.494	731.494	700.869	651.794	1.71698e-05	FALSE
hsa-miR-519c-3p	291	182	211	446	430	389	290	278	269	32	48	40	242.167	829.995	869.495	849.995	367.392	398.017	396.392	722.494	731.494	700.869	651.794	3.74635e-05	FALSE
hsa-miR-519d	380	401	419	520	386	485	323	362	220	238	303	230	355.583	829.995	869.495	849.995	367.392	398.017	396.392	722.494	731.494	700.869	651.794	0.000318624	FALSE
hsa-miR-519e	325	256	265	325	272	284	272	239	259	11	10	10	210.667	829.995	869.495	849.995	367.392	398.017	396.392	722.494	731.494	700.869	651.794	7.20231e-06	FALSE
hsa-miR-520a-3p	355	427	382	414	456	496	335	330	271	12	14	10	291.833	829.995	869.495	849.995	367.392	398.017	396.392	722.494	731.494	700.869	651.794	0.000416442	FALSE
hsa-miR-520a-5p	359	388	379	446	410	504	353	328	281	29	20	24	293.417	829.995	869.495	849.995	367.392	398.017	396.392	722.494	731.494	700.869	651.794	0.000353717	FALSE
hsa-miR-520b	366	362	314	394	455	422	405	325	284	72	78	96	297.75	829.995	869.495	849.995	367.392	398.017	396.392	722.494	731.494	700.869	651.794	0.000154602	FALSE
hsa-miR-520d-3p	224	247	238	312	371	285	169	217	220	152	111	120	222.167	829.995	869.495	849.995	367.392	398.017	396.392	722.494	731.494	700.869	651.794	2.34041e-06	FALSE
hsa-miR-520d-5p	204	192	270	243	173	189	24	27	20	59	71	65	128.083	829.995	869.495	849.995	367.392	398.017	396.392	722.494	731.494	700.869	651.794	2.27304e-07	FALSE
hsa-miR-520e	402	401	371	456	536	442	345	301	308	37	47	42	307.333	829.995	869.495	849.995	367.392	398.017	396.392	722.494	731.494	700.869	651.794	0.000530856	FALSE
hsa-miR-520f	207	206	225	317	382	363	188	179	195	93	81	106	211.833	829.995	869.495	849.995	367.392	398.017	396.392	722.494	731.494	700.869	651.794	3.27687e-06	FALSE
hsa-miR-520g	403	377	379	533	567	539	306	375	375	100	111	76	345.083	829.995	869.495	849.995	367.392	398.017	396.392	722.494	731.494	700.869	651.794	0.00142193	FALSE
hsa-miR-520h	305	347	315	389	374	418	229	299	302	26	23	25	254.333	829.995	869.495	849.995	367.392	398.017	396.392	722.494	731.494	700.869	651.794	5.57829e-05	FALSE
hsa-miR-521	459	519	480	695	546	587	519	476	433	73	73	52	409.333	829.995	869.495	849.995	367.392	398.017	396.392	722.494	731.494	700.869	651.794	0.0184695	FALSE
hsa-miR-522	287	313	308	352	409	459	198	165	198	7	13	2	225.917	829.995	869.495	849.995	367.392	398.017	396.392	722.494	731.494	700.869	651.794	3.4556e-05	FALSE
hsa-miR-523	308	291	292	335	419	439	249	205	177	119	150	134	259.833	829.995	869.495	849.995	367.392	398.017	396.392	722.494	731.494	700.869	651.794	1.84242e-05	FALSE
hsa-miR-524-3p	333	338	271	505	441	434	270	321	237	10	10	10	265	829.995	869.495	849.995	367.392	398.017	396.392	722.494	731.494	700.869	651.794	0.000164933	FALSE
hsa-miR-524-5p	290	315	351	303	340	307	277	382	385	10	10	10	248.333	829.995	869.495	849.995	367.392	398.017	396.392	722.494	731.494	700.869	651.794	4.79378e-05	FALSE
hsa-miR-525-3p	436	580	475	488	495	509	431	381	396	10	20	31	354.333	829.995	869.495	849.995	367.392	398.017	396.392	722.494	731.494	700.869	651.794	0.00423436	FALSE
hsa-miR-525-5p	401	321	398	546	405	475	258	329	290	10	9	9	287.583	829.995	869.495	849.995	367.392	398.017	396.392	722.494	731.494	700.869	651.794	0.000438401	FALSE
hsa-miR-526b	348	348	344	367	439	290	226	272	311	29	26	24	252	829.995	869.495	849.995	367.392	398.017	396.392	722.494	731.494	700.869	651.794	5.04504e-05	FALSE
hsa-miR-532-3p	569	431	389	478	529	664	348	364	317	112	105	115	368.417	829.995	869.495	849.995	367.392	398.017	396.392	722.494	731.494	700.869	651.794	0.00365643	FALSE
hsa-miR-532-5p	8	12	10	71	69	79	26	28	30				37	829.995	869.495	849.995	367.392	398.017	396.392	722.494	731.494	700.869	651.794	1.50805e-07	FALSE
hsa-miR-539	60	55	50	105	146	137	9	9	9				64.4444	829.995	869.495	849.995	367.392	398.017	396.392	722.494	731.494	700.869	651.794	3.7703e-07	FALSE
hsa-miR-541	56	55	53	74	78	76	35	30	28				53.8889	829.995	869.495	849.995	367.392	398.017	396.392	722.494	731.494	700.869	651.794	2.05366e-07	FALSE
hsa-miR-542-3p	121	73	78	202	175	122	57	43	50	115	93	155	107	829.995	869.495	849.995	367.392	398.017	396.392	722.494	731.494	700.869	651.794	3.69328e-08	FALSE
hsa-miR-542-5p	32	19	26	93	54	91	9	9	9	616	564	468	165.833	829.995	869.495	849.995	367.392	398.017	396.392	722.494	731.494	700.869	651.794	9.40502e-05	FALSE
hsa-miR-543	730	658	608	785	826	782	434	480	410				634.778	829.995	869.495	849.995	367.392	398.017	396.392	722.494	731.494	700.869	651.794	0.847902	FALSE
hsa-miR-544	77	57	77	184	185	185	9	23	16	104	128	83	94	829.995	869.495	849.995	367.392	398.017	396.392	722.494	731.494	700.869	651.794	3.68844e-08	FALSE
hsa-miR-545	48	42	45	99	95	100	9	9	9	407	458	266	132.25	829.995	869.495	849.995	367.392	398.017	396.392	722.494	731.494	700.869	651.794	2.82938e-06	FALSE
hsa-miR-548a-3p	62	54	45	98	148	140	9	9	9				63.7778	829.995	869.495	849.995	367.392	398.017	396.392	722.494	731.494	700.869	651.794	3.74317e-07	FALSE
hsa-miR-548a-5p	56	50	53	43	63	61	9	9	8	41	48	45	40.5	829.995	869.495	849.995	367.392	398.017	396.392	722.494	731.494	700.869	651.794	3.50614e-09	FALSE
hsa-miR-548b-3p	74	77	59	46	46	46	25	31	28				48	829.995	869.495	849.995	367.392	398.017	396.392	722.494	731.494	700.869	651.794	1.79454e-07	FALSE
hsa-miR-548b-5p	128	188	140	182	161	172	9	8	9	263	215	245	143.333	829.995	869.495	849.995	367.392	398.017	396.392	722.494	731.494	700.869	651.794	3.242e-07	FALSE
hsa-miR-548c-3p	74	71	73	63	68	72	12	9	15				50.7778	829.995	869.495	849.995	367.392	398.017	396.392	722.494	731.494	700.869	651.794	2.06075e-07	FALSE
hsa-miR-548c-5p	99	96	79	55	33	44	57	34	9	6	8	10	44.1667	829.995	869.495	849.995	367.392	398.017	396.392	722.494	731.494	700.869	651.794	4.6523e-09	FALSE
hsa-miR-548d-3p	23	19	26	10	29	49	9	9	9				20.3333	829.995	869.495	849.995	367.392	398.017	396.392	722.494	731.494	700.869	651.794	9.54354e-08	FALSE
hsa-miR-548d-5p	48	63	56	140	109	110	9	18	14	195	253	185	100	829.995	869.495	849.995	367.392	398.017	396.392	722.494	731.494	700.869	651.794	6.82952e-08	FALSE
hsa-miR-549	60	101	109	118	135	99	11	10	9	45	36	54	65.5833	829.995	869.495	849.995	367.392	398.017	396.392	722.494	731.494	700.869	651.794	1.03198e-08	FALSE
hsa-miR-550	171	240	220	180	162	172	265	239	255	150	156	153	196.917	829.995	869.495	849.995	367.392	398.017	396.392	722.494	731.494	700.869	651.794	4.67336e-07	FALSE
hsa-miR-551a	94	124	99	162	157	153	32	32	32	82	45	70	90.1667	829.995	869.495	849.995	367.392	398.017	396.392	722.494	731.494	700.869	651.794	2.25341e-08	FALSE
hsa-miR-551b	160	120	125	122	105	100	79	62	97				107.778	829.995	869.495	849.995	367.392	398.017	396.392	722.494	731.494	700.869	651.794	7.54302e-07	FALSE
hsa-miR-552	155	92	120	110	98	118	11	13	9	278	232	185	118.417	829.995	869.495	849.995	367.392	398.017	396.392	722.494	731.494	700.869	651.794	1.36761e-07	FALSE
hsa-miR-553	102	131	79	94	69	77	9	9	9	10	10	10	50.75	829.995	869.495	849.995	367.392	398.017	396.392	722.494	731.494	700.869	651.794	6.98815e-09	FALSE
hsa-miR-554	183	155	169	51	64	85	9	9	9	135	92	91	87.6667	829.995	869.495	849.995	367.392	398.017	396.392	722.494	731.494	700.869	651.794	2.89541e-08	FALSE
hsa-miR-555	87	66	52	58	65	62	10	8	5	51	50	50	47	829.995	869.495	849.995	367.392	398.017	396.392	722.494	731.494	700.869	651.794	4.44963e-09	FALSE
hsa-miR-556-3p	109	101	117	171	108	152	9	9	9				87.2222	829.995	869.495	849.995	367.392	398.017	396.392	722.494	731.494	700.869	651.794	7.3117e-07	FALSE
hsa-miR-556-5p	338	282	280	263	220	237	319	231	144	50	42	58	205.333	829.995	869.495	849.995	367.392	398.017	396.392	722.494	731.494	700.869	651.794	3.40064e-06	FALSE
hsa-miR-557	56553	52839	58958	43073	39718	45117	35073	33768	35733	18939	17364	17467	37883.5	829.995	869.495	849.995	367.392	398.017	396.392	722.494	731.494	700.869	651.794	3.34988e-07	TRUE
hsa-miR-558	886	609	748	97	102	99	41	31	51	262	187	224	278.083	829.995	869.495	849.995	367.392	398.017	396.392	722.494	731.494	700.869	651.794	0.00453949	FALSE
hsa-miR-559	104	109	107	288	255	223	108	142	93	139	142	135	153.75	829.995	869.495	849.995	367.392	398.017	396.392	722.494	731.494	700.869	651.794	2.04654e-07	FALSE
hsa-miR-560	7358	6511	7062	5703	5030	5242	3389	3122	3245	1058	1141	932	4149.42	829.995	869.495	849.995	367.392	398.017	396.392	722.494	731.494	700.869	651.794	0.00027759	TRUE
hsa-miR-561	2064	2171	2225	1679	1662	1700	675	586	703	94	66	55	1140	829.995	869.495	849.995	367.392	398.017	396.392	722.494	731.494	700.869	651.794	0.113337	FALSE
hsa-miR-562	43	84	125	130	116	157	80	51	60	136	103	152	103.083	829.995	869.495	849.995	367.392	398.017	396.392	722.494	731.494	700.869	651.794	2.58036e-08	FALSE
hsa-miR-563	202	174	229	126	158	122	39	9	69	99	119	140	123.833	829.995	869.495	849.995	367.392	398.017	396.392	722.494	731.494	700.869	651.794	8.35633e-08	FALSE
hsa-miR-564	256	289	384	262	242	234	215	166	235	825	660	495	355.25	829.995	869.495	849.995	367.392	398.017	396.392	722.494	731.494	700.869	651.794	0.003908	FALSE
hsa-miR-565	131	158	198	80	72	77	90	83	86	89	90	90	103.667	829.995	869.495	849.995	367.392	398.017	396.392	722.494	731.494	700.869	651.794	2.59834e-08	FALSE
hsa-miR-566	333	474	403	158	149	115	93	59	85	151	143	160	193.583	829.995	869.495	849.995	367.392	398.017	396.392	722.494	731.494	700.869	651.794	6.32153e-06	FALSE
hsa-miR-567	80	103	91	26	32	39	9	9	9	48	61	55	46.8333	829.995	869.495	849.995	367.392	398.017	396.392	722.494	731.494	700.869	651.794	4.8709e-09	FALSE
hsa-miR-568	107	95	101	85	101	74	23	19	21	33	32	32	60.25	829.995	869.495	849.995	367.392	398.017	396.392	722.494	731.494	700.869	651.794	7.47365e-09	FALSE
hsa-miR-569	34	51	43	65	54	43	27	35	19	39	45	41	41.3333	829.995	869.495	849.995	367.392	398.017	396.392	722.494	731.494	700.869	651.794	3.34871e-09	FALSE
hsa-miR-570	36	27	32	85	103	96	9	9	9	45	24	34	42.4167	829.995	869.495	849.995	367.392	398.017	396.392	722.494	731.494	700.869	651.794	4.43338e-09	FALSE
hsa-miR-571	115	118	122	139	114	127	13	20	5	107	101	95	89.6667	829.995	869.495	849.995	367.392	398.017	396.392	722.494	731.494	700.869	651.794	2.12061e-08	FALSE
hsa-miR-572	451	511	596	516	499	480	300	359	275	314	351	363	417.917	829.995	869.495	849.995	367.392	398.017	396.392	722.494	731.494	700.869	651.794	0.00295399	FALSE
hsa-miR-573	112	84	88	27	56	42	21	6	14	10	12	14	40.5	829.995	869.495	849.995	367.392	398.017	396.392	722.494	731.494	700.869	651.794	4.39903e-09	FALSE
hsa-miR-574-3p	205	211	253	238	256	234	94	107	122				191.111	829.995	869.495	849.995	367.392	398.017	396.392	722.494	731.494	700.869	651.794	9.30173e-06	FALSE
hsa-miR-574-5p	209	232	270	472	335	348	496	404	543	240	361	302	351	829.995	869.495	849.995	367.392	398.017	396.392	722.494	731.494	700.869	651.794	0.000370302	FALSE
hsa-miR-575	578	786	804	1272	1100	927	900	787	1030	801	759	805	879.083	829.995	869.495	849.995	367.392	398.017	396.392	722.494	731.494	700.869	651.794	0.0153051	FALSE
hsa-miR-576-3p	74	85	61	114	110	120	15	12	9				66.6667	829.995	869.495	849.995	367.392	398.017	396.392	722.494	731.494	700.869	651.794	3.50782e-07	FALSE
hsa-miR-576-5p	45	63	55	209	162	185	9	9	9	632	584	643	217.083	829.995	869.495	849.995	367.392	398.017	396.392	722.494	731.494	700.869	651.794	0.000480357	FALSE
hsa-miR-577	155	132	155	205	189	252	66	65	63	728	692	585	273.917	829.995	869.495	849.995	367.392	398.017	396.392	722.494	731.494	700.869	651.794	0.00147923	FALSE
hsa-miR-578	165	143	186	133	165	149	19	16	21	267	260	385	159.083	829.995	869.495	849.995	367.392	398.017	396.392	722.494	731.494	700.869	651.794	1.02814e-06	FALSE
hsa-miR-579	66	65	66	107	153	131	10	9	10	850	813	781	255.083	829.995	869.495	849.995	367.392	398.017	396.392	722.494	731.494	700.869	651.794	0.00615704	FALSE
hsa-miR-580	124	93	94	185	174	101	9	9	9	688	737	767	249.167	829.995	869.495	849.995	367.392	398.017	396.392	722.494	731.494	700.869	651.794	0.00252409	FALSE
hsa-miR-581	148	119	176	230	194	152	20	9	31	311	240	274	158.667	829.995	869.495	849.995	367.392	398.017	396.392	722.494	731.494	700.869	651.794	7.01029e-07	FALSE
hsa-miR-582-3p	92	100	96	110	99	126	40	40	41				82.6667	829.995	869.495	849.995	367.392	398.017	396.392	722.494	731.494	700.869	651.794	4.38991e-07	FALSE
hsa-miR-582-5p	21	10	31	96	87	79	39	35	37	906	843	924	259	829.995	869.495	849.995	367.392	398.017	396.392	722.494	731.494	700.869	651.794	0.0119487	FALSE
hsa-miR-583	331	212	249	383	284	334	88	77	66	332	424	359	261.583	829.995	869.495	849.995	367.392	398.017	396.392	722.494	731.494	700.869	651.794	3.42197e-05	FALSE
hsa-miR-584	232	170	201	313	219	223	83	92	87	789	760	716	323.75	829.995	869.495	849.995	367.392	398.017	396.392	722.494	731.494	700.869	651.794	0.00676899	FALSE
hsa-miR-585	105	83	108	179	241	247	33	30	32	85	125	129	116.417	829.995	869.495	849.995	367.392	398.017	396.392	722.494	731.494	700.869	651.794	9.08806e-08	FALSE
hsa-miR-586	53	79	56	75	80	69	36	42	29	456	600	525	175	829.995	869.495	849.995	367.392	398.017	396.392	722.494	731.494	700.869	651.794	6.26127e-05	FALSE
hsa-miR-587	40	65	53	174	162	149	38	33	26	293	440	396	155.75	829.995	869.495	849.995	367.392	398.017	396.392	722.494	731.494	700.869	651.794	3.52008e-06	FALSE
hsa-miR-588	145	157	151	155	154	238	46	21	69	333	359	318	178.833	829.995	869.495	849.995	367.392	398.017	396.392	722.494	731.494	700.869	651.794	1.90237e-06	FALSE
hsa-miR-589	188	143	223	210	197	165	41	44	38	885	988	803	327.083	829.995	869.495	849.995	367.392	398.017	396.392	722.494	731.494	700.869	651.794	0.0229825	FALSE
hsa-miR-590-3p	56	48	52	36	36	35	9	9	9				32.2222	829.995	869.495	849.995	367.392	398.017	396.392	722.494	731.494	700.869	651.794	1.26912e-07	FALSE
hsa-miR-590-5p	35	43	50	154	139	135	15	28	22	698	734	791	237	829.995	869.495	849.995	367.392	398.017	396.392	722.494	731.494	700.869	651.794	0.00250949	FALSE
hsa-miR-591	187	172	157	128	96	112	9	9	9	249	222	216	130.5	829.995	869.495	849.995	367.392	398.017	396.392	722.494	731.494	700.869	651.794	1.96399e-07	FALSE
hsa-miR-592	108	127	89	449	457	395	522	439	436	591	530	470	384.417	829.995	869.495	849.995	367.392	398.017	396.392	722.494	731.494	700.869	651.794	0.00461013	FALSE
hsa-miR-593	129	112	93	170	132	151	70	48	60	325	285	288	155.25	829.995	869.495	849.995	367.392	398.017	396.392	722.494	731.494	700.869	651.794	5.32216e-07	FALSE
hsa-miR-595	198	136	160	162	236	264	65	67	62	206	183	163	158.5	829.995	869.495	849.995	367.392	398.017	396.392	722.494	731.494	700.869	651.794	2.45471e-07	FALSE
hsa-miR-596	422	444	389	313	349	338	213	190	196	3928	3411	3069	1105.17	829.995	869.495	849.995	367.392	398.017	396.392	722.494	731.494	700.869	651.794	0.363299	FALSE
hsa-miR-597	80	92	98	126	96	66	5	7	9	53	55	54	61.75	829.995	869.495	849.995	367.392	398.017	396.392	722.494	731.494	700.869	651.794	8.24406e-09	FALSE
hsa-miR-598	74	61	68	136	146	221	31	33	28	90	81	82	87.5833	829.995	869.495	849.995	367.392	398.017	396.392	722.494	731.494	700.869	651.794	2.43643e-08	FALSE
hsa-miR-599	27	52	40	111	119	135	9	9	9	114	90	87	66.8333	829.995	869.495	849.995	367.392	398.017	396.392	722.494	731.494	700.869	651.794	1.12677e-08	FALSE
hsa-miR-600	42	54	65	10	10	10	9	7	5	113	126	100	45.9167	829.995	869.495	849.995	367.392	398.017	396.392	722.494	731.494	700.869	651.794	6.11012e-09	FALSE
hsa-miR-601	131	105	123	172	203	154	58	41	51	1211	1063	1076	365.667	829.995	869.495	849.995	367.392	398.017	396.392	722.494	731.494	700.869	651.794	0.0977742	FALSE
hsa-miR-602	368	442	447	409	502	406	420	402	456	1490	1462	1340	678.667	829.995	869.495	849.995	367.392	398.017	396.392	722.494	731.494	700.869	651.794	0.871604	FALSE
hsa-miR-603	46	44	48	116	69	88	12	14	9	75	70	66	54.75	829.995	869.495	849.995	367.392	398.017	396.392	722.494	731.494	700.869	651.794	6.04414e-09	FALSE
hsa-miR-604	88	96	92	133	101	133	34	38	30	327	207	244	126.917	829.995	869.495	849.995	367.392	398.017	396.392	722.494	731.494	700.869	651.794	2.08555e-07	FALSE
hsa-miR-605	109	90	71	89	47	69	22	23	20	107	129	122	74.8333	829.995	869.495	849.995	367.392	398.017	396.392	722.494	731.494	700.869	651.794	1.1788e-08	FALSE
hsa-miR-606	97	64	80	40	62	51	9	11	10	208	224	216	89.3333	829.995	869.495	849.995	367.392	398.017	396.392	722.494	731.494	700.869	651.794	5.36178e-08	FALSE
hsa-miR-607	96	78	87	152	173	148	4	17	11	78	80	83	83.9167	829.995	869.495	849.995	367.392	398.017	396.392	722.494	731.494	700.869	651.794	2.13247e-08	FALSE
hsa-miR-608	237	231	163	305	293	218	34	36	56	442	373	331	226.583	829.995	869.495	849.995	367.392	398.017	396.392	722.494	731.494	700.869	651.794	1.61241e-05	FALSE
hsa-miR-609	14	16	11	96	121	113	9	8	9	48	48	48	45.0833	829.995	869.495	849.995	367.392	398.017	396.392	722.494	731.494	700.869	651.794	5.62349e-09	FALSE
hsa-miR-610	183	257	162	130	167	195	25	36	14	952	863	1037	335.083	829.995	869.495	849.995	367.392	398.017	396.392	722.494	731.494	700.869	651.794	0.03634	FALSE
hsa-miR-611	294	309	319	430	420	542	178	229	183	95	78	86	263.583	829.995	869.495	849.995	367.392	398.017	396.392	722.494	731.494	700.869	651.794	7.86042e-05	FALSE
hsa-miR-612	177	231	240	276	189	177	620	580	554	190	199	202	302.917	829.995	869.495	849.995	367.392	398.017	396.392	722.494	731.494	700.869	651.794	0.000475457	FALSE
hsa-miR-613	341	348	339	379	318	373	152	177	142	53	37	45	225.333	829.995	869.495	849.995	367.392	398.017	396.392	722.494	731.494	700.869	651.794	1.77391e-05	FALSE
hsa-miR-614	212	155	184	39	27	15	9	9	9	216	255	167	108.083	829.995	869.495	849.995	367.392	398.017	396.392	722.494	731.494	700.869	651.794	1.57618e-07	FALSE
hsa-miR-615-3p	1030	951	990	260	237	187	107	158	115				448.333	829.995	869.495	849.995	367.392	398.017	396.392	722.494	731.494	700.869	651.794	0.202486	FALSE
hsa-miR-615-5p	373	343	383	259	240	230	160	99	101	68	91	94	203.417	829.995	869.495	849.995	367.392	398.017	396.392	722.494	731.494	700.869	651.794	4.75221e-06	FALSE
hsa-miR-616	99	88	93	142	155	122	22	22	20	24	36	30	71.0833	829.995	869.495	849.995	367.392	398.017	396.392	722.494	731.494	700.869	651.794	1.36978e-08	FALSE
hsa-miR-617	70	67	64	121	107	114	11	12	9	164	174	185	91.5	829.995	869.495	849.995	367.392	398.017	396.392	722.494	731.494	700.869	651.794	3.27496e-08	FALSE
hsa-miR-618	10	11	11	10	21	31	9	9	9	9	8	10	12.3333	829.995	869.495	849.995	367.392	398.017	396.392	722.494	731.494	700.869	651.794	1.52621e-09	FALSE
hsa-miR-619	23	26	28	10	10	10	11	9	9	10	10	14	14.1667	829.995	869.495	849.995	367.392	398.017	396.392	722.494	731.494	700.869	651.794	1.60207e-09	FALSE
hsa-miR-620	54	40	47	42	43	44	5	5	5	111	88	93	48.0833	829.995	869.495	849.995	367.392	398.017	396.392	722.494	731.494	700.869	651.794	5.25027e-09	FALSE
hsa-miR-621	34	38	39	44	31	19	14	9	12	50	55	76	35.0833	829.995	869.495	849.995	367.392	398.017	396.392	722.494	731.494	700.869	651.794	3.02326e-09	FALSE
hsa-miR-622	169	131	115	108	118	113	46	56	34	575	466	519	204.167	829.995	869.495	849.995	367.392	398.017	396.392	722.494	731.494	700.869	651.794	6.88574e-05	FALSE
hsa-miR-623	86	52	58	91	83	98	22	41	32	36	45	63	58.9167	829.995	869.495	849.995	367.392	398.017	396.392	722.494	731.494	700.869	651.794	6.09202e-09	FALSE
hsa-miR-624	89	91	90	45	37	40	9	10	10	88	130	142	65.0833	829.995	869.495	849.995	367.392	398.017	396.392	722.494	731.494	700.869	651.794	1.04041e-08	FALSE
hsa-miR-625	10	67	39	87	102	95	13	9	11	37	45	54	47.4167	829.995	869.495	849.995	367.392	398.017	396.392	722.494	731.494	700.869	651.794	5.09849e-09	FALSE
hsa-miR-626	89	108	139	53	75	64	9	9	9	166	106	138	80.4167	829.995	869.495	849.995	367.392	398.017	396.392	722.494	731.494	700.869	651.794	1.88919e-08	FALSE
hsa-miR-627	118	75	102	40	26	10	9	9	6	150	134	166	70.4167	829.995	869.495	849.995	367.392	398.017	396.392	722.494	731.494	700.869	651.794	1.73775e-08	FALSE
hsa-miR-628-3p	95	193	144	147	172	94	57	36	45				109.222	829.995	869.495	849.995	367.392	398.017	396.392	722.494	731.494	700.869	651.794	1.10934e-06	FALSE
hsa-miR-628-5p	76	66	55	125	136	115	19	14	24	151	181	199	96.75	829.995	869.495	849.995	367.392	398.017	396.392	722.494	731.494	700.869	651.794	3.83614e-08	FALSE
hsa-miR-629	66	80	74	47	105	77	32	22	30	70	79	61	61.9167	829.995	869.495	849.995	367.392	398.017	396.392	722.494	731.494	700.869	651.794	6.54817e-09	FALSE
hsa-miR-630	39	3	75	112	145	129	99	98	97	108	134	77	93	829.995	869.495	849.995	367.392	398.017	396.392	722.494	731.494	700.869	651.794	1.98841e-08	FALSE
hsa-miR-631	761	740	663	805	762	828	502	544	571	109	85	88	538.167	829.995	869.495	849.995	367.392	398.017	396.392	722.494	731.494	700.869	651.794	0.327436	FALSE
hsa-miR-632	187	206	246	211	238	183	105	143	91	738	625	502	289.583	829.995	869.495	849.995	367.392	398.017	396.392	722.494	731.494	700.869	651.794	0.000928426	FALSE
hsa-miR-633	137	95	154	98	119	77	86	90	55	82	138	108	103.25	829.995	869.495	849.995	367.392	398.017	396.392	722.494	731.494	700.869	651.794	2.19427e-08	FALSE
hsa-miR-634	1166	1526	1432	1956	1834	1825	1203	1285	1160	78	96	88	1137.42	829.995	869.495	849.995	367.392	398.017	396.392	722.494	731.494	700.869	651.794	0.0556372	FALSE
hsa-miR-635	65	53	66	53	72	92	7	5	9	54	52	67	49.5833	829.995	869.495	849.995	367.392	398.017	396.392	722.494	731.494	700.869	651.794	4.90887e-09	FALSE
hsa-miR-636	633	758	710	692	670	633	336	374	424	43	51	41	447.083	829.995	869.495	849.995	367.392	398.017	396.392	722.494	731.494	700.869	651.794	0.079249	FALSE
hsa-miR-637	1216	1146	1301	1144	1293	1325	341	342	404	76	75	103	730.5	829.995	869.495	849.995	367.392	398.017	396.392	722.494	731.494	700.869	651.794	0.685464	FALSE
hsa-miR-638	20894	19681	18987	16753	16819	17493	16811	17234	19314	3975	3907	4015	14656.9	829.995	869.495	849.995	367.392	398.017	396.392	722.494	731.494	700.869	651.794	4.35974e-06	TRUE
hsa-miR-639	194	241	158	121	175	128	42	27	56	10	19	15	98.8333	829.995	869.495	849.995	367.392	398.017	396.392	722.494	731.494	700.869	651.794	6.80863e-08	FALSE
hsa-miR-640	113	160	193	189	174	229	81	117	85	56	39	47	123.583	829.995	869.495	849.995	367.392	398.017	396.392	722.494	731.494	700.869	651.794	8.29165e-08	FALSE
hsa-miR-641	64	48	57	10	10	12	21	27	33	10	14	18	27	829.995	869.495	849.995	367.392	398.017	396.392	722.494	731.494	700.869	651.794	2.43315e-09	FALSE
hsa-miR-642	26	46	37	199	254	144	9	9	9	33	43	28	69.75	829.995	869.495	849.995	367.392	398.017	396.392	722.494	731.494	700.869	651.794	3.28455e-08	FALSE
hsa-miR-643	32	30	27	54	58	61	9	9	9	37	28	19	31.0833	829.995	869.495	849.995	367.392	398.017	396.392	722.494	731.494	700.869	651.794	2.68844e-09	FALSE
hsa-miR-644	73	135	10	24	10	17	30	31	29	113	186	160	68.1667	829.995	869.495	849.995	367.392	398.017	396.392	722.494	731.494	700.869	651.794	1.75595e-08	FALSE
hsa-miR-645	144	165	205	199	148	154	96	59	77	334	358	356	191.25	829.995	869.495	849.995	367.392	398.017	396.392	722.494	731.494	700.869	651.794	2.17221e-06	FALSE
hsa-miR-646	143	166	160	146	138	113	35	35	35	203	254	247	139.583	829.995	869.495	849.995	367.392	398.017	396.392	722.494	731.494	700.869	651.794	1.85375e-07	FALSE
hsa-miR-647	118	133	149	194	129	164	13	9	11	315	308	287	152.5	829.995	869.495	849.995	367.392	398.017	396.392	722.494	731.494	700.869	651.794	8.39212e-07	FALSE
hsa-miR-648	238	249	248	314	296	244	79	68	91	278	233	273	217.583	829.995	869.495	849.995	367.392	398.017	396.392	722.494	731.494	700.869	651.794	2.68885e-06	FALSE
hsa-miR-649	52	58	64	116	103	161	34	30	51	531	435	575	184.167	829.995	869.495	849.995	367.392	398.017	396.392	722.494	731.494	700.869	651.794	5.56012e-05	FALSE
hsa-miR-650	449	539	616	329	288	290	134	121	107	567	445	679	380.333	829.995	869.495	849.995	367.392	398.017	396.392	722.494	731.494	700.869	651.794	0.00671296	FALSE
hsa-miR-651	10	10	10	180	205	235	59	70	65	742	757	678	251.75	829.995	869.495	849.995	367.392	398.017	396.392	722.494	731.494	700.869	651.794	0.00263695	FALSE
hsa-miR-652	229	230	200	390	291	318	84	96	71	651	675	786	335.083	829.995	869.495	849.995	367.392	398.017	396.392	722.494	731.494	700.869	651.794	0.00544964	FALSE
hsa-miR-653	49	63	56	17	10	23	9	9	9	448	426	337	121.333	829.995	869.495	849.995	367.392	398.017	396.392	722.494	731.494	700.869	651.794	3.92636e-06	FALSE
hsa-miR-654-3p	54	41	48	98	137	82	57	59	61				70.7778	829.995	869.495	849.995	367.392	398.017	396.392	722.494	731.494	700.869	651.794	3.25669e-07	FALSE
hsa-miR-654-5p	513	546	448	517	444	463	510	549	466	877	830	871	586.167	829.995	869.495	849.995	367.392	398.017	396.392	722.494	731.494	700.869	651.794	0.432964	FALSE
hsa-miR-655	41	45	37	57	65	72	9	9	9	459	391	421	134.583	829.995	869.495	849.995	367.392	398.017	396.392	722.494	731.494	700.869	651.794	6.12445e-06	FALSE
hsa-miR-656	174	177	169	110	102	102	30	9	19	427	364	455	178.167	829.995	869.495	849.995	367.392	398.017	396.392	722.494	731.494	700.869	651.794	8.90246e-06	FALSE
hsa-miR-657	22	23	20	77	77	77	9	17	25	589	458	359	146.083	829.995	869.495	849.995	367.392	398.017	396.392	722.494	731.494	700.869	651.794	2.04809e-05	FALSE
hsa-miR-658	175	158	180	172	214	195	142	128	130	198	297	206	182.917	829.995	869.495	849.995	367.392	398.017	396.392	722.494	731.494	700.869	651.794	3.16127e-07	FALSE
hsa-miR-659	2180	2363	2369	2062	2529	2064	859	878	724	1034	1121	1003	1598.83	829.995	869.495	849.995	367.392	398.017	396.392	722.494	731.494	700.869	651.794	0.00105999	FALSE
hsa-miR-660	104	144	124	151	141	119	57	40	33	467	459	696	211.25	829.995	869.495	849.995	367.392	398.017	396.392	722.494	731.494	700.869	651.794	0.000130265	FALSE
hsa-miR-661	108	69	88	158	159	146	36	17	26	358	409	479	171.083	829.995	869.495	849.995	367.392	398.017	396.392	722.494	731.494	700.869	651.794	7.86506e-06	FALSE
hsa-miR-662	221	219	202	396	402	293	43	64	58	468	626	619	300.917	829.995	869.495	849.995	367.392	398.017	396.392	722.494	731.494	700.869	651.794	0.00102037	FALSE
hsa-miR-663	12214	12031	11936	12284	11575	11747	15089	14940	15134	3603	3557	3519	10635.8	829.995	869.495	849.995	367.392	398.017	396.392	722.494	731.494	700.869	651.794	2.31196e-06	TRUE
hsa-miR-665	1344	1427	1378	1343	1222	1338	727	788	586				1128.11	829.995	869.495	849.995	367.392	398.017	396.392	722.494	731.494	700.869	651.794	0.00205477	FALSE
hsa-miR-668	1125	1109	1066	1112	1102	1061	958	1083	899				1057.22	829.995	869.495	849.995	367.392	398.017	396.392	722.494	731.494	700.869	651.794	4.80506e-05	FALSE
hsa-miR-671-3p	852	918	877	730	690	807	124	140	101				582.111	829.995	869.495	849.995	367.392	398.017	396.392	722.494	731.494	700.869	651.794	0.615982	FALSE
hsa-miR-671-5p	1528	1780	1748	497	522	665	259	290	349				848.667	829.995	869.495	849.995	367.392	398.017	396.392	722.494	731.494	700.869	651.794	0.395092	FALSE
hsa-miR-672	115	140	185	77	66	101	72	55	64				97.2222	829.995	869.495	849.995	367.392	398.017	396.392	722.494	731.494	700.869	651.794	6.84971e-07	FALSE
hsa-miR-674	275	303	314	236	210	263	42	21	62				191.778	829.995	869.495	849.995	367.392	398.017	396.392	722.494	731.494	700.869	651.794	2.70449e-05	FALSE
hsa-miR-7	998	822	1212	910	687	853	1202	769	1118	1055	954	1012	966	829.995	869.495	849.995	367.392	398.017	396.392	722.494	731.494	700.869	651.794	0.00104817	FALSE
hsa-miR-708	55	67	61	149	185	150	56	62	68				94.7778	829.995	869.495	849.995	367.392	398.017	396.392	722.494	731.494	700.869	651.794	7.22385e-07	FALSE
hsa-miR-744	510	551	489	346	428	325	412	327	361				416.556	829.995	869.495	849.995	367.392	398.017	396.392	722.494	731.494	700.869	651.794	0.00608587	FALSE
hsa-miR-758	162	160	165	229	199	169	19	3	11				124.111	829.995	869.495	849.995	367.392	398.017	396.392	722.494	731.494	700.869	651.794	2.78169e-06	FALSE
hsa-miR-760	350	318	290	255	237	295	68	88	53				217.111	829.995	869.495	849.995	367.392	398.017	396.392	722.494	731.494	700.869	651.794	4.83765e-05	FALSE
hsa-miR-765	163	195	132	353	271	262	137	121	104				193.111	829.995	869.495	849.995	367.392	398.017	396.392	722.494	731.494	700.869	651.794	1.38744e-05	FALSE
hsa-miR-766	451	482	438	376	371	301	178	178	178				328.111	829.995	869.495	849.995	367.392	398.017	396.392	722.494	731.494	700.869	651.794	0.000982831	FALSE
hsa-miR-767-3p	384	364	339	451	345	340	160	121	113				290.778	829.995	869.495	849.995	367.392	398.017	396.392	722.494	731.494	700.869	651.794	0.00037928	FALSE
hsa-miR-767-5p	94	108	63	88	78	67	36	36	36				67.3333	829.995	869.495	849.995	367.392	398.017	396.392	722.494	731.494	700.869	651.794	2.9288e-07	FALSE
hsa-miR-768-3p	36	41	46	56	64	47	13	11	9				35.8889	829.995	869.495	849.995	367.392	398.017	396.392	722.494	731.494	700.869	651.794	1.3869e-07	FALSE
hsa-miR-768-5p	46	37	28	44	34	24	75	66	57				45.6667	829.995	869.495	849.995	367.392	398.017	396.392	722.494	731.494	700.869	651.794	1.68885e-07	FALSE
hsa-miR-769-3p	645	1299	972	752	780	765	258	280	271				669.111	829.995	869.495	849.995	367.392	398.017	396.392	722.494	731.494	700.869	651.794	0.900535	FALSE
hsa-miR-769-5p	74	78	69	117	68	78	35	32	34				65	829.995	869.495	849.995	367.392	398.017	396.392	722.494	731.494	700.869	651.794	2.79064e-07	FALSE
hsa-miR-770-5p	204	143	176	162	216	251	66	52	36				145.111	829.995	869.495	849.995	367.392	398.017	396.392	722.494	731.494	700.869	651.794	3.70032e-06	FALSE
hsa-miR-801	113	112	111	75	95	89	988	874	938				377.222	829.995	869.495	849.995	367.392	398.017	396.392	722.494	731.494	700.869	651.794	0.0966122	FALSE
hsa-miR-802	876	732	651	750	851	827	545	571	498				700.111	829.995	869.495	849.995	367.392	398.017	396.392	722.494	731.494	700.869	651.794	0.570121	FALSE
hsa-miR-871	35	28	25	26	17	35	9	9	9				21.4444	829.995	869.495	849.995	367.392	398.017	396.392	722.494	731.494	700.869	651.794	9.67801e-08	FALSE
hsa-miR-872	99	94	97	8	10	5	28	34	23				44.2222	829.995	869.495	849.995	367.392	398.017	396.392	722.494	731.494	700.869	651.794	2.00634e-07	FALSE
hsa-miR-873	104	61	84	110	98	107	9	9	9				65.6667	829.995	869.495	849.995	367.392	398.017	396.392	722.494	731.494	700.869	651.794	3.41817e-07	FALSE
hsa-miR-874	294	263	312	340	438	310	2080	1806	1983				869.556	829.995	869.495	849.995	367.392	398.017	396.392	722.494	731.494	700.869	651.794	0.450808	FALSE
hsa-miR-875-3p	63	70	77	107	94	119	29	23	26				67.5556	829.995	869.495	849.995	367.392	398.017	396.392	722.494	731.494	700.869	651.794	3.19414e-07	FALSE
hsa-miR-875-5p	103	64	94	10	6	8	9	11	12				35.2222	829.995	869.495	849.995	367.392	398.017	396.392	722.494	731.494	700.869	651.794	1.64277e-07	FALSE
hsa-miR-876-3p	36	35	37	32	38	43	13	13	13				28.8889	829.995	869.495	849.995	367.392	398.017	396.392	722.494	731.494	700.869	651.794	1.14281e-07	FALSE
hsa-miR-876-5p	54	90	64	79	79	84	9	9	9				53	829.995	869.495	849.995	367.392	398.017	396.392	722.494	731.494	700.869	651.794	2.28047e-07	FALSE
hsa-miR-877	559	567	492	390	445	534	225	247	209				407.556	829.995	869.495	849.995	367.392	398.017	396.392	722.494	731.494	700.869	651.794	0.0106716	FALSE
hsa-miR-885-3p	109	150	129	255	260	250	121	66	117				161.889	829.995	869.495	849.995	367.392	398.017	396.392	722.494	731.494	700.869	651.794	5.15827e-06	FALSE
hsa-miR-885-5p	376	437	520	98	132	116	51	45	56				203.444	829.995	869.495	849.995	367.392	398.017	396.392	722.494	731.494	700.869	651.794	0.000185853	FALSE
hsa-miR-886-3p	189	179	104	78	108	46	87	75	62				103.111	829.995	869.495	849.995	367.392	398.017	396.392	722.494	731.494	700.869	651.794	8.5935e-07	FALSE
hsa-miR-886-5p	92	91	89	99	155	128	33	45	49				86.7778	829.995	869.495	849.995	367.392	398.017	396.392	722.494	731.494	700.869	651.794	5.17332e-07	FALSE
hsa-miR-887	3075	3286	3026	4515	4540	4857	749	743	452				2804.78	829.995	869.495	849.995	367.392	398.017	396.392	722.494	731.494	700.869	651.794	0.00209461	FALSE
hsa-miR-888	484	482	499	488	499	492	717	716	724				566.778	829.995	869.495	849.995	367.392	398.017	396.392	722.494	731.494	700.869	651.794	0.296746	FALSE
hsa-miR-889	114	113	114	59	48	70	9	9	9				60.5556	829.995	869.495	849.995	367.392	398.017	396.392	722.494	731.494	700.869	651.794	3.07732e-07	FALSE
hsa-miR-890	178	220	199	60	74	47	9	12	11				90	829.995	869.495	849.995	367.392	398.017	396.392	722.494	731.494	700.869	651.794	1.21216e-06	FALSE
hsa-miR-891a	110	92	97	206	205	207	119	110	101				138.556	829.995	869.495	849.995	367.392	398.017	396.392	722.494	731.494	700.869	651.794	2.03837e-06	FALSE
hsa-miR-891b	75	96	85	54	75	32	9	12	15				50.3333	829.995	869.495	849.995	367.392	398.017	396.392	722.494	731.494	700.869	651.794	2.13617e-07	FALSE
hsa-miR-892a	111	108	104	17	24	10	6	3	9				43.5556	829.995	869.495	849.995	367.392	398.017	396.392	722.494	731.494	700.869	651.794	2.19854e-07	FALSE
hsa-miR-892b	94	150	111	101	136	136	22	34	46				92.2222	829.995	869.495	849.995	367.392	398.017	396.392	722.494	731.494	700.869	651.794	6.47204e-07	FALSE
hsa-miR-9	3282	2124	3159	4395	3221	4270	4404	2798	3800	1817	1733	1731	3061.17	829.995	869.495	849.995	367.392	398.017	396.392	722.494	731.494	700.869	651.794	1.51037e-06	TRUE
hsa-miR-920	145	134	161	97	90	93	12	2	21				83.8889	829.995	869.495	849.995	367.392	398.017	396.392	722.494	731.494	700.869	651.794	6.40773e-07	FALSE
hsa-miR-921	2714	2930	2530	1284	1237	1188	692	462	547				1509.33	829.995	869.495	849.995	367.392	398.017	396.392	722.494	731.494	700.869	651.794	0.0189564	FALSE
hsa-miR-922	96	118	107	56	97	77	77	117	75				91.1111	829.995	869.495	849.995	367.392	398.017	396.392	722.494	731.494	700.869	651.794	4.8373e-07	FALSE
hsa-miR-923	43893	42902	27080	26971	25551	26187	23088	22291	24034				29110.8	829.995	869.495	849.995	367.392	398.017	396.392	722.494	731.494	700.869	651.794	1.76902e-08	FALSE
hsa-miR-924	137	127	132	128	149	106	52	66	59				106.222	829.995	869.495	849.995	367.392	398.017	396.392	722.494	731.494	700.869	651.794	7.91651e-07	FALSE
hsa-miR-92a	44326	35755	48331	32099	25948	28447	39529	32244	39745	10701	10509	10191	29818.8	829.995	869.495	849.995	367.392	398.017	396.392	722.494	731.494	700.869	651.794	2.80488e-06	TRUE
hsa-miR-93	390	339	319	365	465	542	437	433	514	504	374	372	421.167	829.995	869.495	849.995	367.392	398.017	396.392	722.494	731.494	700.869	651.794	0.00190908	FALSE
hsa-miR-933	71	64	57	125	111	107	32	37	35				71	829.995	869.495	849.995	367.392	398.017	396.392	722.494	731.494	700.869	651.794	3.44065e-07	FALSE
hsa-miR-934	652	895	774	81	54	68	29	23	35				290.111	829.995	869.495	849.995	367.392	398.017	396.392	722.494	731.494	700.869	651.794	0.0205965	FALSE
hsa-miR-935	54	57	58	55	86	86	30	35	33				54.8889	829.995	869.495	849.995	367.392	398.017	396.392	722.494	731.494	700.869	651.794	2.1148e-07	FALSE
hsa-miR-936	147	124	171	93	101	109	65	62	59				103.444	829.995	869.495	849.995	367.392	398.017	396.392	722.494	731.494	700.869	651.794	7.56102e-07	FALSE
hsa-miR-937	112	158	117	64	93	117	73	62	83				97.6667	829.995	869.495	849.995	367.392	398.017	396.392	722.494	731.494	700.869	651.794	6.09937e-07	FALSE
hsa-miR-938	39	26	51	26	142	84	89	57	74				65.3333	829.995	869.495	849.995	367.392	398.017	396.392	722.494	731.494	700.869	651.794	3.07863e-07	FALSE
hsa-miR-939	333	412	260	313	253	322	167	186	205				272.333	829.995	869.495	849.995	367.392	398.017	396.392	722.494	731.494	700.869	651.794	0.000100369	FALSE
hsa-miR-941	92	110	101	150	134	135	76	68	82				105.333	829.995	869.495	849.995	367.392	398.017	396.392	722.494	731.494	700.869	651.794	7.15049e-07	FALSE
hsa-miR-942	52	74	44	38	22	30	35	20	29				38.2222	829.995	869.495	849.995	367.392	398.017	396.392	722.494	731.494	700.869	651.794	1.42996e-07	FALSE
hsa-miR-943	292	300	309	61	95	69	8	9	6				127.667	829.995	869.495	849.995	367.392	398.017	396.392	722.494	731.494	700.869	651.794	8.96088e-06	FALSE
hsa-miR-944	68	82	45	90	70	111	30	36	23				61.6667	829.995	869.495	849.995	367.392	398.017	396.392	722.494	731.494	700.869	651.794	2.64345e-07	FALSE
hsa-miR-95	546	505	543	691	741	497	514	480	572	27	29	28	431.083	829.995	869.495	849.995	367.392	398.017	396.392	722.494	731.494	700.869	651.794	0.047332	FALSE
hsa-miR-96	2115	1816	2132	1947	1422	1933	2424	2019	2774	2857	2645	2587	2222.58	829.995	869.495	849.995	367.392	398.017	396.392	722.494	731.494	700.869	651.794	5.57573e-09	FALSE
hsa-miR-98	6644	6126	5010	9945	8049	7149	6519	5837	5257	896	698	573	5225.25	829.995	869.495	849.995	367.392	398.017	396.392	722.494	731.494	700.869	651.794	0.000234973	TRUE
hsa-miR-99a	43737	26968	37737	42791	26792	37099	38438	24919	35695	8272	8361	8492	28275.1	829.995	869.495	849.995	367.392	398.017	396.392	722.494	731.494	700.869	651.794	6.70823e-06	TRUE
hsa-miR-99b	6166	5540	6607	7586	6408	8224	4351	4026	4727	126	149	206	4509.67	829.995	869.495	849.995	367.392	398.017	396.392	722.494	731.494	700.869	651.794	0.000828529	TRUE
mmu-miR-101b	528	613	548	684	777	582	515	477	458				575.778	829.995	869.495	849.995	367.392	398.017	396.392	722.494	731.494	700.869	651.794	0.338134	FALSE
mmu-miR-105	575	523	627	16	32	25	9	9	9				202.778	829.995	869.495	849.995	367.392	398.017	396.392	722.494	731.494	700.869	651.794	0.00137309	FALSE
mmu-miR-106a	268	321	294	291	211	168	332	310	414				289.889	829.995	869.495	849.995	367.392	398.017	396.392	722.494	731.494	700.869	651.794	0.000140987	FALSE
mmu-miR-125b-3p	128	113	98	205	227	264	1379	1386	1455				583.889	829.995	869.495	849.995	367.392	398.017	396.392	722.494	731.494	700.869	651.794	0.759257	FALSE
mmu-miR-126-5p	316	302	322	497	531	464	334	312	298				375.111	829.995	869.495	849.995	367.392	398.017	396.392	722.494	731.494	700.869	651.794	0.00214516	FALSE
mmu-miR-151-3p	1810	1817	1910	2388	2277	2297	1939	1710	1667				1979.44	829.995	869.495	849.995	367.392	398.017	396.392	722.494	731.494	700.869	651.794	3.05253e-09	FALSE
mmu-miR-155	129	123	106	180	179	123	31	10	51	3209	3137	3168	870.5	829.995	869.495	849.995	367.392	398.017	396.392	722.494	731.494	700.869	651.794	0.646719	FALSE
mmu-miR-18b	84	104	125	68	79	88	15	20	9				65.7778	829.995	869.495	849.995	367.392	398.017	396.392	722.494	731.494	700.869	651.794	3.28429e-07	FALSE
mmu-miR-193b	1813	1485	2056	634	509	646	544	471	550				967.556	829.995	869.495	849.995	367.392	398.017	396.392	722.494	731.494	700.869	651.794	0.173368	FALSE
mmu-miR-201	419	314	421	651	636	622	288	336	333	51	16	33	343.333	829.995	869.495	849.995	367.392	398.017	396.392	722.494	731.494	700.869	651.794	0.0046676	FALSE
mmu-miR-202-3p	85	56	84	126	143	134	64	62	35				87.6667	829.995	869.495	849.995	367.392	398.017	396.392	722.494	731.494	700.869	651.794	5.19173e-07	FALSE
mmu-miR-202-5p	280	358	321	445	546	459	283	235	230	771	710	670	442.333	829.995	869.495	849.995	367.392	398.017	396.392	722.494	731.494	700.869	651.794	0.0270393	FALSE
mmu-miR-207	463	473	564	501	456	382	371	422	376	10	10	10	336.5	829.995	869.495	849.995	367.392	398.017	396.392	722.494	731.494	700.869	651.794	0.00250994	FALSE
mmu-miR-211	297	342	436	449	376	353	408	416	436				390.333	829.995	869.495	849.995	367.392	398.017	396.392	722.494	731.494	700.869	651.794	0.00203672	FALSE
mmu-miR-215	112	116	116	131	158	149	13	12	10	272	199	266	129.5	829.995	869.495	849.995	367.392	398.017	396.392	722.494	731.494	700.869	651.794	2.12256e-07	FALSE
mmu-miR-217	4356	3069	4937	3438	2396	3200	3455	2324	3316				3387.89	829.995	869.495	849.995	367.392	398.017	396.392	722.494	731.494	700.869	651.794	5.40464e-08	TRUE
mmu-miR-220	142	148	154	157	166	187	68	80	57				128.778	829.995	869.495	849.995	367.392	398.017	396.392	722.494	731.494	700.869	651.794	1.52879e-06	FALSE
mmu-miR-290-3p	112	118	124	126	140	149	9	9	9				88.4444	829.995	869.495	849.995	367.392	398.017	396.392	722.494	731.494	700.869	651.794	7.2397e-07	FALSE
mmu-miR-290-5p	1542	1387	1508	1156	1085	1035	607	550	445	40	63	51	789.083	829.995	869.495	849.995	367.392	398.017	396.392	722.494	731.494	700.869	651.794	0.500713	FALSE
mmu-miR-291a-3p	471	448	402	398	473	353	320	357	341	10	10	10	299.417	829.995	869.495	849.995	367.392	398.017	396.392	722.494	731.494	700.869	651.794	0.000542996	FALSE
mmu-miR-291a-5p	3504	3440	3863	2325	2276	2301	3105	3059	3254	76	108	70	2281.75	829.995	869.495	849.995	367.392	398.017	396.392	722.494	731.494	700.869	651.794	0.00297024	FALSE
mmu-miR-291b-3p	69	54	83	89	128	156	9	9	9	50	65	79	66.6667	829.995	869.495	849.995	367.392	398.017	396.392	722.494	731.494	700.869	651.794	1.07498e-08	FALSE
mmu-miR-291b-5p	4037	3693	4036	2890	2656	2811	1919	1837	1928				2867.44	829.995	869.495	849.995	367.392	398.017	396.392	722.494	731.494	700.869	651.794	1.81039e-06	FALSE
mmu-miR-292-3p	240	268	318	374	300	332	279	315	323	10	10	10	231.583	829.995	869.495	849.995	367.392	398.017	396.392	722.494	731.494	700.869	651.794	2.14992e-05	FALSE
mmu-miR-292-5p	25068	21259	26431	21564	18952	22254	8803	8347	9924	262	189	242	13607.9	829.995	869.495	849.995	367.392	398.017	396.392	722.494	731.494	700.869	651.794	0.00114856	FALSE
mmu-miR-293	435	358	406	397	487	426	305	295	366	10	10	10	292.083	829.995	869.495	849.995	367.392	398.017	396.392	722.494	731.494	700.869	651.794	0.000408811	FALSE
mmu-miR-294	360	309	363	492	505	495	253	259	308	23	18	14	283.25	829.995	869.495	849.995	367.392	398.017	396.392	722.494	731.494	700.869	651.794	0.000355929	FALSE
mmu-miR-295	362	359	414	405	558	512	287	241	236	22	16	10	285.167	829.995	869.495	849.995	367.392	398.017	396.392	722.494	731.494	700.869	651.794	0.000449235	FALSE
mmu-miR-297b-3p	97	110	84	65	64	65	29	26	33	407	357	241	131.5	829.995	869.495	849.995	367.392	398.017	396.392	722.494	731.494	700.869	651.794	1.01024e-06	FALSE
mmu-miR-297b-5p	49	42	73	38	56	20	9	7	8				33.5556	829.995	869.495	849.995	367.392	398.017	396.392	722.494	731.494	700.869	651.794	1.34972e-07	FALSE
mmu-miR-297c	14	16	17	131	124	116	27	23	25				54.7778	829.995	869.495	849.995	367.392	398.017	396.392	722.494	731.494	700.869	651.794	2.96106e-07	FALSE
mmu-miR-298	1373	1381	1593	1312	1351	1193	783	781	747	88	114	101	901.417	829.995	869.495	849.995	367.392	398.017	396.392	722.494	731.494	700.869	651.794	0.215214	FALSE
mmu-miR-299	103	110	80	136	203	133	44	37	51				99.6667	829.995	869.495	849.995	367.392	398.017	396.392	722.494	731.494	700.869	651.794	8.39299e-07	FALSE
mmu-miR-300	452	457	437	512	446	523	391	380	368	26	22	31	337.083	829.995	869.495	849.995	367.392	398.017	396.392	722.494	731.494	700.869	651.794	0.00197184	FALSE
mmu-miR-301b	149	121	86	93	100	147	7	7	7				79.6667	829.995	869.495	849.995	367.392	398.017	396.392	722.494	731.494	700.869	651.794	5.74223e-07	FALSE
mmu-miR-322	400	465	420	561	507	553	294	381	327	58	36	80	340.167	829.995	869.495	849.995	367.392	398.017	396.392	722.494	731.494	700.869	651.794	0.00192719	FALSE
mmu-miR-324-3p	280	232	253	234	269	202	83	78	73				189.333	829.995	869.495	849.995	367.392	398.017	396.392	722.494	731.494	700.869	651.794	1.30887e-05	FALSE
mmu-miR-325	102	141	105	172	210	149	9	9	9				100.667	829.995	869.495	849.995	367.392	398.017	396.392	722.494	731.494	700.869	651.794	1.27107e-06	FALSE
mmu-miR-327	373	260	225	156	220	270	54	31	43				181.333	829.995	869.495	849.995	367.392	398.017	396.392	722.494	731.494	700.869	651.794	2.17632e-05	FALSE
mmu-miR-329	604	544	548	811	933	859	813	848	827				754.111	829.995	869.495	849.995	367.392	398.017	396.392	722.494	731.494	700.869	651.794	0.244238	FALSE
mmu-miR-335-3p	57	69	86	154	184	181	9	9	9				84.2222	829.995	869.495	849.995	367.392	398.017	396.392	722.494	731.494	700.869	651.794	8.171e-07	FALSE
mmu-miR-337-3p	144	127	160	114	91	115	9	9	9				86.4444	829.995	869.495	849.995	367.392	398.017	396.392	722.494	731.494	700.869	651.794	6.9881e-07	FALSE
mmu-miR-337-5p	112	122	162	89	144	131	9	9	9				87.4444	829.995	869.495	849.995	367.392	398.017	396.392	722.494	731.494	700.869	651.794	7.26843e-07	FALSE
mmu-miR-339-3p	145	148	142	119	152	145	31	25	20				103	829.995	869.495	849.995	367.392	398.017	396.392	722.494	731.494	700.869	651.794	9.87024e-07	FALSE
mmu-miR-340-3p	1179	1063	942	1466	1322	1341	832	930	950				1113.89	829.995	869.495	849.995	367.392	398.017	396.392	722.494	731.494	700.869	651.794	0.000318557	FALSE
mmu-miR-341	138	125	193	252	203	276	80	82	77	107	72	64	139.083	829.995	869.495	849.995	367.392	398.017	396.392	722.494	731.494	700.869	651.794	1.73317e-07	FALSE
mmu-miR-343	123	124	142	77	108	112	9	10	10				79.4444	829.995	869.495	849.995	367.392	398.017	396.392	722.494	731.494	700.869	651.794	5.39697e-07	FALSE
mmu-miR-344	261	314	281	404	379	390	249	270	204	9	10	9	231.667	829.995	869.495	849.995	367.392	398.017	396.392	722.494	731.494	700.869	651.794	2.92187e-05	FALSE
mmu-miR-345-3p	149	171	102	191	188	127	52	67	36				120.333	829.995	869.495	849.995	367.392	398.017	396.392	722.494	731.494	700.869	651.794	1.48416e-06	FALSE
mmu-miR-345-5p	1819	1656	1612	2110	2026	2258	1085	999	1003				1618.67	829.995	869.495	849.995	367.392	398.017	396.392	722.494	731.494	700.869	651.794	5.12193e-05	FALSE
mmu-miR-346	241	326	201	214	212	211	142	112	167				202.889	829.995	869.495	849.995	367.392	398.017	396.392	722.494	731.494	700.869	651.794	1.18554e-05	FALSE
mmu-miR-34b-5p	4120	3629	4206	2756	2540	2673	3158	2762	2976				3202.22	829.995	869.495	849.995	367.392	398.017	396.392	722.494	731.494	700.869	651.794	3.78737e-09	TRUE
mmu-miR-350	487	441	470	603	642	637	350	358	358	69	74	76	380.417	829.995	869.495	849.995	367.392	398.017	396.392	722.494	731.494	700.869	651.794	0.00848694	FALSE
mmu-miR-351	562	565	741	557	556	676	726	781	909	98	80	138	532.417	829.995	869.495	849.995	367.392	398.017	396.392	722.494	731.494	700.869	651.794	0.294861	FALSE
mmu-miR-362-3p	76	90	64	66	57	64	9	4	6				48.4444	829.995	869.495	849.995	367.392	398.017	396.392	722.494	731.494	700.869	651.794	2.02581e-07	FALSE
mmu-miR-376a	102	100	94	23	31	14	12	14	9	258	260	228	95.4167	829.995	869.495	849.995	367.392	398.017	396.392	722.494	731.494	700.869	651.794	1.18061e-07	FALSE
mmu-miR-376b	120	122	144	165	171	156	71	49	60	32	46	52	99	829.995	869.495	849.995	367.392	398.017	396.392	722.494	731.494	700.869	651.794	3.04776e-08	FALSE
mmu-miR-376c	70	102	82	160	165	139	42	55	53	80	75	71	91.1667	829.995	869.495	849.995	367.392	398.017	396.392	722.494	731.494	700.869	651.794	1.93708e-08	FALSE
mmu-miR-380-3p	224	160	141	155	178	146	49	76	58				131.889	829.995	869.495	849.995	367.392	398.017	396.392	722.494	731.494	700.869	651.794	1.94482e-06	FALSE
mmu-miR-380-5p	375	227	302	508	539	535	370	401	473				414.444	829.995	869.495	849.995	367.392	398.017	396.392	722.494	731.494	700.869	651.794	0.00766155	FALSE
mmu-miR-383	4	7	10	10	10	10	23	36	30	527	881	799	195.583	829.995	869.495	849.995	367.392	398.017	396.392	722.494	731.494	700.869	651.794	0.00195835	FALSE
mmu-miR-384-3p	138	123	131	123	108	137	63	34	5				95.7778	829.995	869.495	849.995	367.392	398.017	396.392	722.494	731.494	700.869	651.794	7.20724e-07	FALSE
mmu-miR-384-5p	111	92	102	86	92	80	10	5	15				65.8889	829.995	869.495	849.995	367.392	398.017	396.392	722.494	731.494	700.869	651.794	3.34482e-07	FALSE
mmu-miR-412	87	86	89	152	134	143	27	46	47				90.1111	829.995	869.495	849.995	367.392	398.017	396.392	722.494	731.494	700.869	651.794	5.97984e-07	FALSE
mmu-miR-429	2200	2049	2281	2263	2267	2494	1765	1567	1815				2077.89	829.995	869.495	849.995	367.392	398.017	396.392	722.494	731.494	700.869	651.794	2.99089e-09	FALSE
mmu-miR-434-3p	305	304	348	408	525	389	305	281	351	10	10	10	270.5	829.995	869.495	849.995	367.392	398.017	396.392	722.494	731.494	700.869	651.794	0.000178929	FALSE
mmu-miR-434-5p	394	431	345	508	455	476	313	338	338	14	10	13	302.917	829.995	869.495	849.995	367.392	398.017	396.392	722.494	731.494	700.869	651.794	0.000662471	FALSE
mmu-miR-449b	6843	5856	6538	5439	4429	4878	5471	4351	4716	419	310	289	4128.25	829.995	869.495	849.995	367.392	398.017	396.392	722.494	731.494	700.869	651.794	0.000394768	TRUE
mmu-miR-449c	68	87	107	159	168	126	5	5	5				81.1111	829.995	869.495	849.995	367.392	398.017	396.392	722.494	731.494	700.869	651.794	6.62449e-07	FALSE
mmu-miR-450a-3p	65	77	53	47	80	61	40	54	67				60.4444	829.995	869.495	849.995	367.392	398.017	396.392	722.494	731.494	700.869	651.794	2.30306e-07	FALSE
mmu-miR-450b-3p	22	20	24	56	96	84	9	9	9	436	349	349	121.917	829.995	869.495	849.995	367.392	398.017	396.392	722.494	731.494	700.869	651.794	2.29068e-06	FALSE
mmu-miR-450b-5p	81	71	91	84	88	86	4	6	9	63	52	37	56	829.995	869.495	849.995	367.392	398.017	396.392	722.494	731.494	700.869	651.794	6.39027e-09	FALSE
mmu-miR-452	526	680	790	854	761	899	702	642	695				727.667	829.995	869.495	849.995	367.392	398.017	396.392	722.494	731.494	700.869	651.794	0.348869	FALSE
mmu-miR-453	59	56	53	28	46	10	9	9	9				31	829.995	869.495	849.995	367.392	398.017	396.392	722.494	731.494	700.869	651.794	1.26409e-07	FALSE
mmu-miR-455	34	57	44	104	108	77	40	37	35	692	488	416	177.667	829.995	869.495	849.995	367.392	398.017	396.392	722.494	731.494	700.869	651.794	8.69715e-05	FALSE
mmu-miR-463	44	29	37	7	56	31	21	31	31	20	15	10	27.6667	829.995	869.495	849.995	367.392	398.017	396.392	722.494	731.494	700.869	651.794	2.36568e-09	FALSE
mmu-miR-464	526	500	346	524	473	445	284	298	291	10	10	10	309.75	829.995	869.495	849.995	367.392	398.017	396.392	722.494	731.494	700.869	651.794	0.00118898	FALSE
mmu-miR-465a-3p	78	86	70	129	124	79	9	9	9				65.8889	829.995	869.495	849.995	367.392	398.017	396.392	722.494	731.494	700.869	651.794	3.53902e-07	FALSE
mmu-miR-465a-5p	408	446	440	566	490	569	295	333	280	74	70	66	336.417	829.995	869.495	849.995	367.392	398.017	396.392	722.494	731.494	700.869	651.794	0.00160154	FALSE
mmu-miR-465b-5p	65	51	85	106	61	78	25	41	40				61.3333	829.995	869.495	849.995	367.392	398.017	396.392	722.494	731.494	700.869	651.794	2.52351e-07	FALSE
mmu-miR-465c-5p	135	135	136	150	137	103	9	21	15				93.4444	829.995	869.495	849.995	367.392	398.017	396.392	722.494	731.494	700.869	651.794	8.0657e-07	FALSE
mmu-miR-466a-3p	132	151	141	371	366	407	271	260	192				254.556	829.995	869.495	849.995	367.392	398.017	396.392	722.494	731.494	700.869	651.794	0.000104502	FALSE
mmu-miR-466a-5p	8	11	4	46	41	35	45	45	44	10	10	10	25.75	829.995	869.495	849.995	367.392	398.017	396.392	722.494	731.494	700.869	651.794	2.32345e-09	FALSE
mmu-miR-466b-5p	64	53	62	99	98	96	72	65	41				72.2222	829.995	869.495	849.995	367.392	398.017	396.392	722.494	731.494	700.869	651.794	3.12896e-07	FALSE
mmu-miR-466c-5p	82	117	99	35	32	38	9	19	15				49.5556	829.995	869.495	849.995	367.392	398.017	396.392	722.494	731.494	700.869	651.794	2.22972e-07	FALSE
mmu-miR-466d-3p	279	225	280	313	355	216	120	105	101				221.556	829.995	869.495	849.995	367.392	398.017	396.392	722.494	731.494	700.869	651.794	3.45883e-05	FALSE
mmu-miR-466d-5p	56	68	44	104	82	93	27	25	24				58.1111	829.995	869.495	849.995	367.392	398.017	396.392	722.494	731.494	700.869	651.794	2.45179e-07	FALSE
mmu-miR-466f-3p	140	148	131	219	150	161	56	73	38				124	829.995	869.495	849.995	367.392	398.017	396.392	722.494	731.494	700.869	651.794	1.58115e-06	FALSE
mmu-miR-466f-5p	64	78	71	89	90	90	67	65	70				76	829.995	869.495	849.995	367.392	398.017	396.392	722.494	731.494	700.869	651.794	3.24879e-07	FALSE
mmu-miR-466g	192	177	192	131	128	159	84	86	87				137.333	829.995	869.495	849.995	367.392	398.017	396.392	722.494	731.494	700.869	651.794	1.82127e-06	FALSE
mmu-miR-466h	100	118	107	34	39	43	84	63	54				71.3333	829.995	869.495	849.995	367.392	398.017	396.392	722.494	731.494	700.869	651.794	3.34037e-07	FALSE
mmu-miR-467a	84	79	72	114	75	102	9	9	9	6	10	3	47.6667	829.995	869.495	849.995	367.392	398.017	396.392	722.494	731.494	700.869	651.794	6.11439e-09	FALSE
mmu-miR-467c	8	14	11	129	119	108	1	9	5				44.8889	829.995	869.495	849.995	367.392	398.017	396.392	722.494	731.494	700.869	651.794	2.52494e-07	FALSE
mmu-miR-467d	68	74	53	67	65	62	50	46	48				59.2222	829.995	869.495	849.995	367.392	398.017	396.392	722.494	731.494	700.869	651.794	2.21511e-07	FALSE
mmu-miR-467e	56	40	72	149	112	131	30	35	25				72.2222	829.995	869.495	849.995	367.392	398.017	396.392	722.494	731.494	700.869	651.794	4.06793e-07	FALSE
mmu-miR-468	393	410	315	410	441	474	327	341	323	22	19	16	290.917	829.995	869.495	849.995	367.392	398.017	396.392	722.494	731.494	700.869	651.794	0.000325593	FALSE
mmu-miR-469	372	322	318	419	342	309	231	317	233	10	10	10	241.083	829.995	869.495	849.995	367.392	398.017	396.392	722.494	731.494	700.869	651.794	4.00953e-05	FALSE
mmu-miR-470	404	468	474	517	556	448	351	406	392	153	158	164	374.25	829.995	869.495	849.995	367.392	398.017	396.392	722.494	731.494	700.869	651.794	0.00167801	FALSE
mmu-miR-471	345	321	395	408	441	423	264	312	257	10	10	10	266.333	829.995	869.495	849.995	367.392	398.017	396.392	722.494	731.494	700.869	651.794	0.00013859	FALSE
mmu-miR-483	244	249	258	213	210	223	214	229	206				227.333	829.995	869.495	849.995	367.392	398.017	396.392	722.494	731.494	700.869	651.794	1.45873e-05	FALSE
mmu-miR-488	31	38	44	45	46	44	9	9	9	135	147	94	54.25	829.995	869.495	849.995	367.392	398.017	396.392	722.494	731.494	700.869	651.794	7.85018e-09	FALSE
mmu-miR-489	87	74	105	71	111	113	37	36	39	125	92	93	81.9167	829.995	869.495	849.995	367.392	398.017	396.392	722.494	731.494	700.869	651.794	1.2409e-08	FALSE
mmu-miR-493	109	115	120	126	119	145	34	37	36				93.4444	829.995	869.495	849.995	367.392	398.017	396.392	722.494	731.494	700.869	651.794	6.39273e-07	FALSE
mmu-miR-500	48	50	52	28	10	20	57	54	32	189	141	208	74.0833	829.995	869.495	849.995	367.392	398.017	396.392	722.494	731.494	700.869	651.794	2.25367e-08	FALSE
mmu-miR-501-3p	137	77	103	63	76	76	15	25	34	87	84	91	72.3333	829.995	869.495	849.995	367.392	398.017	396.392	722.494	731.494	700.869	651.794	1.00384e-08	FALSE
mmu-miR-501-5p	91	80	103	10	10	10	9	9	9				36.7778	829.995	869.495	849.995	367.392	398.017	396.392	722.494	731.494	700.869	651.794	1.72303e-07	FALSE
mmu-miR-503	1605	1579	1850	1582	1367	1364	771	779	752	610	549	555	1113.58	829.995	869.495	849.995	367.392	398.017	396.392	722.494	731.494	700.869	651.794	0.015299	FALSE
mmu-miR-505	74	72	65	124	125	122	11	9	12	10	12	10	53.8333	829.995	869.495	849.995	367.392	398.017	396.392	722.494	731.494	700.869	651.794	8.22634e-09	FALSE
mmu-miR-509-3p	76	87	98	52	56	48	5	2	9				48.1111	829.995	869.495	849.995	367.392	398.017	396.392	722.494	731.494	700.869	651.794	2.07614e-07	FALSE
mmu-miR-509-5p	54	35	45	20	10	28	17	17	17				27	829.995	869.495	849.995	367.392	398.017	396.392	722.494	731.494	700.869	651.794	1.10897e-07	FALSE
mmu-miR-511	56	45	51	78	80	75	9	9	9				45.7778	829.995	869.495	849.995	367.392	398.017	396.392	722.494	731.494	700.869	651.794	1.85877e-07	FALSE
mmu-miR-540-3p	124	139	109	99	79	89	56	49	41				87.2222	829.995	869.495	849.995	367.392	398.017	396.392	722.494	731.494	700.869	651.794	4.91624e-07	FALSE
mmu-miR-540-5p	94	62	80	167	160	173	9	33	56	393	368	420	167.917	829.995	869.495	849.995	367.392	398.017	396.392	722.494	731.494	700.869	651.794	4.83189e-06	FALSE
mmu-miR-541	41	59	50	30	41	20	9	9	9	69	78	59	39.5	829.995	869.495	849.995	367.392	398.017	396.392	722.494	731.494	700.869	651.794	3.57324e-09	FALSE
mmu-miR-546	226	128	177	279	212	182	172	152	131	934	963	922	373.167	829.995	869.495	849.995	367.392	398.017	396.392	722.494	731.494	700.869	651.794	0.0449344	FALSE
mmu-miR-547	188	218	203	126	112	138	15	12	9	97	106	126	112.5	829.995	869.495	849.995	367.392	398.017	396.392	722.494	731.494	700.869	651.794	7.55475e-08	FALSE
mmu-miR-582-3p	21	19	23	97	25	170	9	17	14				43.8889	829.995	869.495	849.995	367.392	398.017	396.392	722.494	731.494	700.869	651.794	2.412e-07	FALSE
mmu-miR-598	79	52	24	46	73	60	8	23	15				42.2222	829.995	869.495	849.995	367.392	398.017	396.392	722.494	731.494	700.869	651.794	1.65698e-07	FALSE
mmu-miR-654-5p	81	72	77	10	33	56	9	9	9				39.5556	829.995	869.495	849.995	367.392	398.017	396.392	722.494	731.494	700.869	651.794	1.64969e-07	FALSE
mmu-miR-665	892	935	943	1016	792	908	464	397	418	657	491	565	706.5	829.995	869.495	849.995	367.392	398.017	396.392	722.494	731.494	700.869	651.794	0.582661	FALSE
mmu-miR-666-3p	60	35	43	38	54	46	9	9	9				33.6667	829.995	869.495	849.995	367.392	398.017	396.392	722.494	731.494	700.869	651.794	1.31817e-07	FALSE
mmu-miR-666-5p	258	258	232	212	223	191	134	125	130	117	108	126	176.167	829.995	869.495	849.995	367.392	398.017	396.392	722.494	731.494	700.869	651.794	3.38794e-07	FALSE
mmu-miR-667	402	279	275	284	349	278	185	193	259	237	202	236	264.917	829.995	869.495	849.995	367.392	398.017	396.392	722.494	731.494	700.869	651.794	6.52817e-06	FALSE
mmu-miR-669a	10	10	10	34	34	34	9	9	9	142	137	209	53.9167	829.995	869.495	849.995	367.392	398.017	396.392	722.494	731.494	700.869	651.794	1.38859e-08	FALSE
mmu-miR-669b	10	9	10	51	46	55	9	9	8	80	71	90	37.3333	829.995	869.495	849.995	367.392	398.017	396.392	722.494	731.494	700.869	651.794	3.74996e-09	FALSE
mmu-miR-669c	53	41	47	10	10	10	5	8	3	131	134	128	48.3333	829.995	869.495	849.995	367.392	398.017	396.392	722.494	731.494	700.869	651.794	7.72558e-09	FALSE
mmu-miR-670	118	107	92	74	93	83	62	51	51	205	187	223	112.167	829.995	869.495	849.995	367.392	398.017	396.392	722.494	731.494	700.869	651.794	5.37194e-08	FALSE
mmu-miR-673-3p	290	320	344	274	210	234	84	72	60				209.778	829.995	869.495	849.995	367.392	398.017	396.392	722.494	731.494	700.869	651.794	3.64514e-05	FALSE
mmu-miR-673-5p	245	242	393	245	266	224	44	49	46	55	69	92	164.167	829.995	869.495	849.995	367.392	398.017	396.392	722.494	731.494	700.869	651.794	1.56673e-06	FALSE
mmu-miR-675-3p	117	118	107	46	34	35	43	38	46	10	10	10	51.1667	829.995	869.495	849.995	367.392	398.017	396.392	722.494	731.494	700.869	651.794	6.31133e-09	FALSE
mmu-miR-675-5p	454	509	472	393	468	417	208	207	261	165	159	196	325.75	829.995	869.495	849.995	367.392	398.017	396.392	722.494	731.494	700.869	651.794	0.000347614	FALSE
mmu-miR-676	61	61	61	35	27	20	9	9	9	40	46	43	35.0833	829.995	869.495	849.995	367.392	398.017	396.392	722.494	731.494	700.869	651.794	3.03917e-09	FALSE
mmu-miR-677	46	48	50	27	30	24	9	9	9	34	17	52	29.5833	829.995	869.495	849.995	367.392	398.017	396.392	722.494	731.494	700.869	651.794	2.53625e-09	FALSE
mmu-miR-678	158	136	179	93	104	82	70	59	46	566	426	395	192.833	829.995	869.495	849.995	367.392	398.017	396.392	722.494	731.494	700.869	651.794	2.32711e-05	FALSE
mmu-miR-679	65	70	68	74	93	56	8	9	6	82	81	57	55.75	829.995	869.495	849.995	367.392	398.017	396.392	722.494	731.494	700.869	651.794	6.03947e-09	FALSE
mmu-miR-680	125	176	150	116	108	112	99	98	109	1539	1640	1531	483.583	829.995	869.495	849.995	367.392	398.017	396.392	722.494	731.494	700.869	651.794	0.469544	FALSE
mmu-miR-681	165	203	286	202	155	171	51	66	58	92	116	140	142.083	829.995	869.495	849.995	367.392	398.017	396.392	722.494	731.494	700.869	651.794	1.67383e-07	FALSE
mmu-miR-682	28	19	24	10	15	10	33	43	52	233	227	240	77.8333	829.995	869.495	849.995	367.392	398.017	396.392	722.494	731.494	700.869	651.794	6.25124e-08	FALSE
mmu-miR-683	63	64	64	44	62	53	66	54	87	30	10	20	51.4167	829.995	869.495	849.995	367.392	398.017	396.392	722.494	731.494	700.869	651.794	4.77374e-09	FALSE
mmu-miR-684	87	122	108	191	177	206	185	133	147	203	246	245	170.833	829.995	869.495	849.995	367.392	398.017	396.392	722.494	731.494	700.869	651.794	2.46564e-07	FALSE
mmu-miR-685	1505	1446	1472	1298	1035	1338	900	876	954	1279	1126	1412	1220.08	829.995	869.495	849.995	367.392	398.017	396.392	722.494	731.494	700.869	651.794	1.33415e-05	FALSE
mmu-miR-686	96	78	87	51	46	42	69	88	94	167	206	229	104.417	829.995	869.495	849.995	367.392	398.017	396.392	722.494	731.494	700.869	651.794	4.58098e-08	FALSE
mmu-miR-687	94	74	115	114	127	78	6	30	54	182	200	163	103.083	829.995	869.495	849.995	367.392	398.017	396.392	722.494	731.494	700.869	651.794	4.08459e-08	FALSE
mmu-miR-688	162	214	177	283	314	189	96	79	87	167	223	200	182.583	829.995	869.495	849.995	367.392	398.017	396.392	722.494	731.494	700.869	651.794	6.06556e-07	FALSE
mmu-miR-689	416	311	349	375	331	259	873	885	1073	779	703	453	567.25	829.995	869.495	849.995	367.392	398.017	396.392	722.494	731.494	700.869	651.794	0.453632	FALSE
mmu-miR-690	916	777	954	4462	3462	3748	837	812	792	56567	59233	58446	15917.2	829.995	869.495	849.995	367.392	398.017	396.392	722.494	731.494	700.869	651.794	0.0899884	FALSE
mmu-miR-691	167	131	149	132	133	154	60	40	65	484	495	458	205.667	829.995	869.495	849.995	367.392	398.017	396.392	722.494	731.494	700.869	651.794	3.07302e-05	FALSE
mmu-miR-692	52	64	56	59	54	63	56	96	76	527	553	409	172.083	829.995	869.495	849.995	367.392	398.017	396.392	722.494	731.494	700.869	651.794	3.41955e-05	FALSE
mmu-miR-693-3p	95	56	73	17	10	14	9	9	9				32.4444	829.995	869.495	849.995	367.392	398.017	396.392	722.494	731.494	700.869	651.794	1.43147e-07	FALSE
mmu-miR-693-5p	67	80	92	213	128	148	6	10	3	114	92	87	86.6667	829.995	869.495	849.995	367.392	398.017	396.392	722.494	731.494	700.869	651.794	2.76412e-08	FALSE
mmu-miR-694	117	129	184	111	142	177	46	57	36	256	195	202	137.667	829.995	869.495	849.995	367.392	398.017	396.392	722.494	731.494	700.869	651.794	1.40997e-07	FALSE
mmu-miR-695	91	99	82	65	76	85	6	13	19	229	209	137	92.5833	829.995	869.495	849.995	367.392	398.017	396.392	722.494	731.494	700.869	651.794	4.1738e-08	FALSE
mmu-miR-696	863	704	879	677	803	732	186	254	254	1050	896	894	682.667	829.995	869.495	849.995	367.392	398.017	396.392	722.494	731.494	700.869	651.794	0.789499	FALSE
mmu-miR-697	48	38	63	131	139	121	48	47	59	496	379	681	187.5	829.995	869.495	849.995	367.392	398.017	396.392	722.494	731.494	700.869	651.794	7.87237e-05	FALSE
mmu-miR-698	60	86	74	88	86	89	15	9	9	115	110	105	70.5	829.995	869.495	849.995	367.392	398.017	396.392	722.494	731.494	700.869	651.794	1.0359e-08	FALSE
mmu-miR-699	185	226	267	182	131	79	144	168	169	299	273	240	196.917	829.995	869.495	849.995	367.392	398.017	396.392	722.494	731.494	700.869	651.794	7.66132e-07	FALSE
mmu-miR-700	742	811	876	952	788	1036	280	304	256	816	614	513	665.667	829.995	869.495	849.995	367.392	398.017	396.392	722.494	731.494	700.869	651.794	0.899323	FALSE
mmu-miR-701	94	68	64	161	136	149	48	52	52	374	314	314	152.167	829.995	869.495	849.995	367.392	398.017	396.392	722.494	731.494	700.869	651.794	1.08451e-06	FALSE
mmu-miR-702	1491	1673	1694	1596	1784	1662	473	518	392	137	107	131	971.5	829.995	869.495	849.995	367.392	398.017	396.392	722.494	731.494	700.869	651.794	0.215877	FALSE
mmu-miR-703	148	134	184	137	159	127	8	9	9	1540	1258	1023	394.667	829.995	869.495	849.995	367.392	398.017	396.392	722.494	731.494	700.869	651.794	0.196677	FALSE
mmu-miR-704	150	275	242	198	161	203	41	52	62	207	305	264	180	829.995	869.495	849.995	367.392	398.017	396.392	722.494	731.494	700.869	651.794	9.29528e-07	FALSE
mmu-miR-705	2194	2337	2402	1478	1369	1373	2216	2336	2263	3232	2878	3022	2258.33	829.995	869.495	849.995	367.392	398.017	396.392	722.494	731.494	700.869	651.794	4.28989e-07	FALSE
mmu-miR-706	376	355	383	237	247	216	135	177	135	708	421	573	330.25	829.995	869.495	849.995	367.392	398.017	396.392	722.494	731.494	700.869	651.794	0.00111363	FALSE
mmu-miR-707	55	38	71	68	65	71	5	9	7	83	103	94	55.75	829.995	869.495	849.995	367.392	398.017	396.392	722.494	731.494	700.869	651.794	6.34312e-09	FALSE
mmu-miR-709	644	547	530	965	798	991	488	446	413	14530	14736	13694	4065.17	829.995	869.495	849.995	367.392	398.017	396.392	722.494	731.494	700.869	651.794	0.116927	FALSE
mmu-miR-710	74	60	46	66	50	58	9	10	11	103	106	63	54.6667	829.995	869.495	849.995	367.392	398.017	396.392	722.494	731.494	700.869	651.794	6.03312e-09	FALSE
mmu-miR-711	279	318	268	757	636	772	6644	6177	6986	1205	1187	1395	2218.67	829.995	869.495	849.995	367.392	398.017	396.392	722.494	731.494	700.869	651.794	0.0975783	FALSE
mmu-miR-712	1996	2043	2027	1645	1745	1738	782	809	829	474	466	525	1256.58	829.995	869.495	849.995	367.392	398.017	396.392	722.494	731.494	700.869	651.794	0.0159262	FALSE
mmu-miR-713	345	273	246	245	234	160	107	90	111	790	511	929	336.75	829.995	869.495	849.995	367.392	398.017	396.392	722.494	731.494	700.869	651.794	0.00926228	FALSE
mmu-miR-715	3264	3414	3116	3295	3357	3179	916	1154	1008	561	441	434	2011.58	829.995	869.495	849.995	367.392	398.017	396.392	722.494	731.494	700.869	651.794	0.00717467	FALSE
mmu-miR-717	94	85	104	104	134	103	10	12	8	97	79	69	74.9167	829.995	869.495	849.995	367.392	398.017	396.392	722.494	731.494	700.869	651.794	1.24887e-08	FALSE
mmu-miR-718	359	294	211	219	213	351	222	233	203	105	113	71	216.167	829.995	869.495	849.995	367.392	398.017	396.392	722.494	731.494	700.869	651.794	2.83709e-06	FALSE
mmu-miR-719	14	12	13	59	65	70	9	9	9	10	10	10	24.1667	829.995	869.495	849.995	367.392	398.017	396.392	722.494	731.494	700.869	651.794	2.39777e-09	FALSE
mmu-miR-721	198	178	137	178	151	209	124	109	70	3811	3142	3917	1018.67	829.995	869.495	849.995	367.392	398.017	396.392	722.494	731.494	700.869	651.794	0.500255	FALSE
mmu-miR-741	164	158	90	79	92	65	9	9	9				75	829.995	869.495	849.995	367.392	398.017	396.392	722.494	731.494	700.869	651.794	5.25765e-07	FALSE
mmu-miR-742	132	98	115	25	39	10	5	5	5				48.2222	829.995	869.495	849.995	367.392	398.017	396.392	722.494	731.494	700.869	651.794	2.56445e-07	FALSE
mmu-miR-743a	110	69	72	108	119	96	20	15	9				68.6667	829.995	869.495	849.995	367.392	398.017	396.392	722.494	731.494	700.869	651.794	3.6018e-07	FALSE
mmu-miR-743b-3p	44	51	48	139	140	141	8	9	12				65.7778	829.995	869.495	849.995	367.392	398.017	396.392	722.494	731.494	700.869	651.794	4.1629e-07	FALSE
mmu-miR-743b-5p	26	41	10	139	121	157	11	9	10				58.2222	829.995	869.495	849.995	367.392	398.017	396.392	722.494	731.494	700.869	651.794	3.7683e-07	FALSE
mmu-miR-759	54	47	39	96	89	82	9	9	9				48.2222	829.995	869.495	849.995	367.392	398.017	396.392	722.494	731.494	700.869	651.794	2.05977e-07	FALSE
mmu-miR-761	307	295	366	30	48	39	15	10	21				125.667	829.995	869.495	849.995	367.392	398.017	396.392	722.494	731.494	700.869	651.794	1.31316e-05	FALSE
mmu-miR-763	251	264	239	168	170	152	836	858	757				410.556	829.995	869.495	849.995	367.392	398.017	396.392	722.494	731.494	700.869	651.794	0.0691411	FALSE
mmu-miR-764-3p	80	60	98	37	60	43	9	9	9				45	829.995	869.495	849.995	367.392	398.017	396.392	722.494	731.494	700.869	651.794	1.86897e-07	FALSE
mmu-miR-764-5p	150	194	192	109	73	91	38	37	38				102.444	829.995	869.495	849.995	367.392	398.017	396.392	722.494	731.494	700.869	651.794	1.05057e-06	FALSE
mmu-miR-770-3p	357	365	246	83	103	65	80	78	81				162	829.995	869.495	849.995	367.392	398.017	396.392	722.494	731.494	700.869	651.794	1.61687e-05	FALSE
mmu-miR-770-5p	79	68	56	137	159	85	52	56	55				83	829.995	869.495	849.995	367.392	398.017	396.392	722.494	731.494	700.869	651.794	4.70213e-07	FALSE
mmu-miR-7b	1035	956	1016	1206	1028	900	606	615	505				874.111	829.995	869.495	849.995	367.392	398.017	396.392	722.494	731.494	700.869	651.794	0.051716	FALSE
mmu-miR-801	44	62	24	206	133	170	297	229	366				170.111	829.995	869.495	849.995	367.392	398.017	396.392	722.494	731.494	700.869	651.794	1.60008e-05	FALSE
mmu-miR-802	98	116	100	39	37	33	7	18	13				51.2222	829.995	869.495	849.995	367.392	398.017	396.392	722.494	731.494	700.869	651.794	2.37881e-07	FALSE
mmu-miR-804	119	83	71	118	67	91	53	45	49				77.3333	829.995	869.495	849.995	367.392	398.017	396.392	722.494	731.494	700.869	651.794	3.69841e-07	FALSE
mmu-miR-805	214	188	206	118	102	152	63	68	73				131.556	829.995	869.495	849.995	367.392	398.017	396.392	722.494	731.494	700.869	651.794	1.97846e-06	FALSE
mmu-miR-875-3p	71	63	79	203	181	224	46	42	32				104.556	829.995	869.495	849.995	367.392	398.017	396.392	722.494	731.494	700.869	651.794	1.38279e-06	FALSE
mmu-miR-876-3p	95	81	109	107	99	90	16	14	15				69.5556	829.995	869.495	849.995	367.392	398.017	396.392	722.494	731.494	700.869	651.794	3.58111e-07	FALSE
mmu-miR-876-5p	25	23	26	10	10	10	9	9	9				14.5556	829.995	869.495	849.995	367.392	398.017	396.392	722.494	731.494	700.869	651.794	8.2735e-08	FALSE
mmu-miR-878-3p	865	1356	999	153	104	156	66	85	48				425.778	829.995	869.495	849.995	367.392	398.017	396.392	722.494	731.494	700.869	651.794	0.230653	FALSE
mmu-miR-878-5p	73	69	77	10	63	36	9	12	9				39.7778	829.995	869.495	849.995	367.392	398.017	396.392	722.494	731.494	700.869	651.794	1.63537e-07	FALSE
mmu-miR-879	85	104	95	107	109	90	21	25	24				73.3333	829.995	869.495	849.995	367.392	398.017	396.392	722.494	731.494	700.869	651.794	3.74433e-07	FALSE
mmu-miR-880	73	55	64	107	88	68	9	19	15				55.3333	829.995	869.495	849.995	367.392	398.017	396.392	722.494	731.494	700.869	651.794	2.39126e-07	FALSE
mmu-miR-881	154	297	10	111	109	93	37	37	37				98.3333	829.995	869.495	849.995	367.392	398.017	396.392	722.494	731.494	700.869	651.794	1.54714e-06	FALSE
mmu-miR-882	86	93	80	16	10	22	21	8	15				39	829.995	869.495	849.995	367.392	398.017	396.392	722.494	731.494	700.869	651.794	1.69832e-07	FALSE
mmu-miR-883a-3p	17	25	21	63	58	67	35	45	55				42.8889	829.995	869.495	849.995	367.392	398.017	396.392	722.494	731.494	700.869	651.794	1.60396e-07	FALSE
mmu-miR-883a-5p	197	201	193	50	48	74	55	38	48				100.444	829.995	869.495	849.995	367.392	398.017	396.392	722.494	731.494	700.869	651.794	1.1938e-06	FALSE
mmu-miR-883b-3p	15	68	42	67	64	50	41	49	33				47.6667	829.995	869.495	849.995	367.392	398.017	396.392	722.494	731.494	700.869	651.794	1.76597e-07	FALSE
mmu-miR-883b-5p	29	2	56	124	142	133	91	66	85				80.8889	829.995	869.495	849.995	367.392	398.017	396.392	722.494	731.494	700.869	651.794	5.00162e-07	FALSE
rno-miR-1	2831	3025	3126	3556	3443	3723	1221	1236	1318				2608.78	829.995	869.495	849.995	367.392	398.017	396.392	722.494	731.494	700.869	651.794	4.92758e-05	FALSE
rno-miR-10a-3p	40	48	54	87	165	127	37	46	42				71.7778	829.995	869.495	849.995	367.392	398.017	396.392	722.494	731.494	700.869	651.794	3.95413e-07	FALSE
rno-miR-10b	3713	2636	3530	5430	3160	3779	3712	2504	3318	345	458	416	2750.08	829.995	869.495	849.995	367.392	398.017	396.392	722.494	731.494	700.869	651.794	0.000934142	FALSE
rno-miR-148b-5p	199	173	224	18	25	10	69	71	67				95.1111	829.995	869.495	849.995	367.392	398.017	396.392	722.494	731.494	700.869	651.794	1.2613e-06	FALSE
rno-miR-17-3p	898	917	866	906	861	898	668	622	649				809.444	829.995	869.495	849.995	367.392	398.017	396.392	722.494	731.494	700.869	651.794	0.0677062	FALSE
rno-miR-190b	104	86	95	102	62	86	9	9	9				62.4444	829.995	869.495	849.995	367.392	398.017	396.392	722.494	731.494	700.869	651.794	3.05674e-07	FALSE
rno-miR-196c	10	6	8	116	131	101	46	31	60				56.5556	829.995	869.495	849.995	367.392	398.017	396.392	722.494	731.494	700.869	651.794	2.93221e-07	FALSE
rno-miR-20b-3p	147	143	123	140	120	131	11	9	9				92.5556	829.995	869.495	849.995	367.392	398.017	396.392	722.494	731.494	700.869	651.794	8.25674e-07	FALSE
rno-miR-20b-5p	80	83	87	77	94	58	193	171	182				113.889	829.995	869.495	849.995	367.392	398.017	396.392	722.494	731.494	700.869	651.794	1.14757e-06	FALSE
rno-miR-219-1-3p	52	63	40	82	51	67	9	9	9				42.4444	829.995	869.495	849.995	367.392	398.017	396.392	722.494	731.494	700.869	651.794	1.69013e-07	FALSE
rno-miR-224	420	385	439	685	718	481	337	309	375				461	829.995	869.495	849.995	367.392	398.017	396.392	722.494	731.494	700.869	651.794	0.0381217	FALSE
rno-miR-290	2489	2275	2403	1720	1416	1547	1315	1135	1207				1723	829.995	869.495	849.995	367.392	398.017	396.392	722.494	731.494	700.869	651.794	3.71254e-05	FALSE
rno-miR-297	541	553	568	550	557	712	459	423	412	9	11	10	400.417	829.995	869.495	849.995	367.392	398.017	396.392	722.494	731.494	700.869	651.794	0.023579	FALSE
rno-miR-300-5p	89	55	64	79	117	68	9	9	12				55.7778	829.995	869.495	849.995	367.392	398.017	396.392	722.494	731.494	700.869	651.794	2.53215e-07	FALSE
rno-miR-30b-3p	71	94	96	120	127	89	9	9	9				69.3333	829.995	869.495	849.995	367.392	398.017	396.392	722.494	731.494	700.869	651.794	3.87358e-07	FALSE
rno-miR-324-3p	1134	1208	1295	1327	1255	1061	602	616	690				1020.89	829.995	869.495	849.995	367.392	398.017	396.392	722.494	731.494	700.869	651.794	0.00787738	FALSE
rno-miR-325-5p	518	430	454	643	508	539	535	399	466	472	369	322	471.25	829.995	869.495	849.995	367.392	398.017	396.392	722.494	731.494	700.869	651.794	0.0130255	FALSE
rno-miR-327	1233	1292	930	891	936	868	840	794	799	102	145	178	750.667	829.995	869.495	849.995	367.392	398.017	396.392	722.494	731.494	700.869	651.794	0.507762	FALSE
rno-miR-333	395	397	442	464	428	389	327	368	352	10	10	10	299.333	829.995	869.495	849.995	367.392	398.017	396.392	722.494	731.494	700.869	651.794	0.000501429	FALSE
rno-miR-336	221	289	260	415	403	405	241	160	285	10	10	10	225.75	829.995	869.495	849.995	367.392	398.017	396.392	722.494	731.494	700.869	651.794	2.87645e-05	FALSE
rno-miR-337	243	382	348	449	371	363	242	313	270	8	10	10	250.75	829.995	869.495	849.995	367.392	398.017	396.392	722.494	731.494	700.869	651.794	7.02919e-05	FALSE
rno-miR-343	497	424	402	605	487	638	289	275	254	122	119	182	357.833	829.995	869.495	849.995	367.392	398.017	396.392	722.494	731.494	700.869	651.794	0.00241396	FALSE
rno-miR-344-3p	165	215	161	257	284	334	191	172	142				213.444	829.995	869.495	849.995	367.392	398.017	396.392	722.494	731.494	700.869	651.794	1.64944e-05	FALSE
rno-miR-344-5p	83	103	69	116	126	135	46	41	44	10	10	10	66.0833	829.995	869.495	849.995	367.392	398.017	396.392	722.494	731.494	700.869	651.794	1.06645e-08	FALSE
rno-miR-346	262	271	285	236	256	313	245	235	193	10	10	10	193.833	829.995	869.495	849.995	367.392	398.017	396.392	722.494	731.494	700.869	651.794	3.24989e-06	FALSE
rno-miR-347	470	578	408	634	656	846	413	340	394	254	198	226	451.417	829.995	869.495	849.995	367.392	398.017	396.392	722.494	731.494	700.869	651.794	0.0352141	FALSE
rno-miR-349	1871	1595	1759	1634	1787	1967	750	678	684	48	29	67	1072.42	829.995	869.495	849.995	367.392	398.017	396.392	722.494	731.494	700.869	651.794	0.130231	FALSE
rno-miR-350	485	632	803	726	781	813	724	980	837	35	57	43	576.333	829.995	869.495	849.995	367.392	398.017	396.392	722.494	731.494	700.869	651.794	0.565415	FALSE
rno-miR-376b-5p	71	57	42	64	67	66	9	21	15				45.7778	829.995	869.495	849.995	367.392	398.017	396.392	722.494	731.494	700.869	651.794	1.77619e-07	FALSE
rno-miR-381	216	211	160	121	119	105	28	33	24				113	829.995	869.495	849.995	367.392	398.017	396.392	722.494	731.494	700.869	651.794	1.63361e-06	FALSE
rno-miR-409-3p	660	738	408	334	325	318	97	97	133				345.556	829.995	869.495	849.995	367.392	398.017	396.392	722.494	731.494	700.869	651.794	0.00917557	FALSE
rno-miR-409-5p	163	152	149	124	122	125	6	9	8				95.3333	829.995	869.495	849.995	367.392	398.017	396.392	722.494	731.494	700.869	651.794	9.51698e-07	FALSE
rno-miR-421	231	285	189	359	415	341	178	179	209	138	112	125	230.083	829.995	869.495	849.995	367.392	398.017	396.392	722.494	731.494	700.869	651.794	5.69527e-06	FALSE
rno-miR-450a	461	503	476	640	622	623	283	280	313	211	202	192	400.5	829.995	869.495	849.995	367.392	398.017	396.392	722.494	731.494	700.869	651.794	0.00692849	FALSE
rno-miR-463	93	72	81	87	68	116	36	25	22				66.6667	829.995	869.495	849.995	367.392	398.017	396.392	722.494	731.494	700.869	651.794	3.02881e-07	FALSE
rno-miR-466b	84	102	66	150	136	122	36	45	40				86.7778	829.995	869.495	849.995	367.392	398.017	396.392	722.494	731.494	700.869	651.794	5.38751e-07	FALSE
rno-miR-466c	50	57	63	40	52	27	14	9	18				36.6667	829.995	869.495	849.995	367.392	398.017	396.392	722.494	731.494	700.869	651.794	1.409e-07	FALSE
rno-miR-483	4549	4784	4479	5194	5379	5215	3159	3225	2955	46	47	44	3256.33	829.995	869.495	849.995	367.392	398.017	396.392	722.494	731.494	700.869	651.794	0.00159316	FALSE
rno-miR-489	46	73	57	99	102	115	9	9	9				57.6667	829.995	869.495	849.995	367.392	398.017	396.392	722.494	731.494	700.869	651.794	2.76839e-07	FALSE
rno-miR-505	138	101	106	173	209	138	9	9	9				99.1111	829.995	869.495	849.995	367.392	398.017	396.392	722.494	731.494	700.869	651.794	1.20152e-06	FALSE
rno-miR-532-5p	145	199	135	16	14	18	9	9	9				61.5556	829.995	869.495	849.995	367.392	398.017	396.392	722.494	731.494	700.869	651.794	5.23599e-07	FALSE
rno-miR-543	439	360	281	112	108	147	56	65	48				179.556	829.995	869.495	849.995	367.392	398.017	396.392	722.494	731.494	700.869	651.794	3.87408e-05	FALSE
rno-miR-598-5p	2038	1801	1950	2533	2084	2482	1105	784	1032				1756.56	829.995	869.495	849.995	367.392	398.017	396.392	722.494	731.494	700.869	651.794	0.000146119	FALSE
rno-miR-664	409	454	385	311	390	411	113	137	107				301.889	829.995	869.495	849.995	367.392	398.017	396.392	722.494	731.494	700.869	651.794	0.000709364	FALSE
rno-miR-673	41	10	72	40	70	10	40	36	52				41.2222	829.995	869.495	849.995	367.392	398.017	396.392	722.494	731.494	700.869	651.794	1.57571e-07	FALSE
rno-miR-674-3p	163	242	167	123	167	185	69	63	56				137.222	829.995	869.495	849.995	367.392	398.017	396.392	722.494	731.494	700.869	651.794	2.40215e-06	FALSE
rno-miR-742	111	70	79	65	10	120	34	44	39				63.5556	829.995	869.495	849.995	367.392	398.017	396.392	722.494	731.494	700.869	651.794	2.93183e-07	FALSE
rno-miR-743a	110	206	167	171	204	187	11	9	12				119.667	829.995	869.495	849.995	367.392	398.017	396.392	722.494	731.494	700.869	651.794	2.43957e-06	FALSE
rno-miR-743b	19	11	26	172	173	164	9	9	12				66.1111	829.995	869.495	849.995	367.392	398.017	396.392	722.494	731.494	700.869	651.794	6.06224e-07	FALSE
rno-miR-760-5p	2278	2196	2175	2131	2254	2173	1214	1109	1248				1864.22	829.995	869.495	849.995	367.392	398.017	396.392	722.494	731.494	700.869	651.794	5.84474e-06	FALSE
rno-miR-871	10	25	40	139	117	136	18	42	66				65.8889	829.995	869.495	849.995	367.392	398.017	396.392	722.494	731.494	700.869	651.794	3.76349e-07	FALSE
rno-miR-878	71	69	73	159	175	138	38	46	55				91.5556	829.995	869.495	849.995	367.392	398.017	396.392	722.494	731.494	700.869	651.794	6.74265e-07	FALSE
rno-miR-880	33	20	6	49	46	52	9	9	9				25.8889	829.995	869.495	849.995	367.392	398.017	396.392	722.494	731.494	700.869	651.794	1.10842e-07	FALSE
rno-miR-881	42	29	16	92	115	80	1	8	15				44.2222	829.995	869.495	849.995	367.392	398.017	396.392	722.494	731.494	700.869	651.794	2.02657e-07	FALSE

## Sheet: Table S9
Table S9. The evolution history of amphioxus miRNAs
Id	conservation patterns
bbe-let-7/bbe-let-7*	conserved throughout Bilaterian animals
bbe-miR-1/bbe-miR-1*	conserved throughout Bilaterian animals
bbe-miR-7/bbe-miR-7*	conserved throughout Bilaterian animals
bbe-miR-9/bbe-miR-9*	conserved throughout Bilaterian animals
bbe-miR-10a/bbe-miR-10a*	conserved throughout Bilaterian animals
bbe-miR-10b	conserved throughout Bilaterian animals
bbe-miR-22	present both in chordates and vertebrates
bbe-miR-25/bbe-miR-25*	present both in chordates and vertebrates
bbe-miR-29a	present both in chordates and vertebrates
bbe-miR-29b	present both in chordates and vertebrates
bbe-miR-31	conserved throughout Bilaterian animals
bbe-miR-33/bbe-miR-33-1*/bbe-miR-33-2*	conserved throughout Bilaterian animals
bbe-miR-34a	conserved throughout Bilaterian animals
bbe-miR-34b	conserved throughout Bilaterian animals
bbe-miR-34c	conserved throughout Bilaterian animals
bbe-miR-71	homologs of invertebrate miRNAs
bbe-miR-92a/bbe-miR-92a*	conserved throughout Bilaterian animals
bbe-miR-92b/bbe-miR-92b*	conserved throughout Bilaterian animals
bbe-miR-92c	conserved throughout Bilaterian animals
bbe-miR-96/bbe-miR-96*	present both in chordates and vertebrates
bbe-miR-99a/bbe-miR-99a*	present both in chordates and vertebrates
bbe-miR-100/bbe-miR-100*	present both in chordates and vertebrates
bbe-miR-124	conserved throughout Bilaterian animals
bbe-miR-125/bbe-miR-125*	conserved throughout Bilaterian animals
bbe-miR-129/bbe-miR-129*	present both in chordates and vertebrates
bbe-miR-133/bbe-miR-133*	conserved throughout Bilaterian animals
bbe-miR-135a/bbe-miR-135a*	present both in chordates and vertebrates
bbe-miR-135b	present both in chordates and vertebrates
bbe-miR-137	conserved throughout Bilaterian animals
bbe-miR-141	present both in chordates and vertebrates
bbe-miR-183	present both in chordates and vertebrates
bbe-miR-184	conserved throughout Bilaterian animals
bbe-miR-190/bbe-miR-190*	conserved throughout Bilaterian animals
bbe-miR-200a/bbe-miR-200a*	present both in chordates and vertebrates
bbe-miR-200b/bbe-miR-200b*	present both in chordates and vertebrates
bbe-miR-210/bbe-miR-210*	conserved throughout Bilaterian animals
bbe-miR-216/bbe-miR-216*	present both in chordates and vertebrates
bbe-miR-217/bbe-miR-217*	present both in chordates and vertebrates
bbe-miR-219/bbe-miR-219*	conserved throughout Bilaterian animals
bbe-miR-252a/bbe-miR-252a*	homologs of invertebrate miRNAs
bbe-miR-252b	homologs of invertebrate miRNAs
bbe-miR-278	homologs of invertebrate miRNAs
bbe-miR-281/bbe-miR-281*	homologs of invertebrate miRNAs
bbe-miR-375	conserved throughout Bilaterian animals
bbe-miR-449b/bbe-miR-449b*	present both in chordates and vertebrates

[truncated: 1 more sheets: Table S10]
